# Supplementary material for: Facemasks and ferrous metallurgy: improving gasification reactivity of low-volatile coals using waste COVID-19 facemasks for ironmaking application
Source: Sci Rep. 2022 Feb 17;12:2693. doi: 10.1038/s41598-022-06691-w (PMC8854564; doi:10.1038/s41598-022-06691-w)
Supplement: Supplementary file 1 — Supplementary Information 1. [file 41598_2022_6691_MOESM1_ESM.xlsx]

## Sheet: Ffos-y-Fran
1 °C min-1									5 °C min-1									8 °C min-1									10 °C min-1
Time (min)	Temperature (°C)	Weight (mg)	Heat Flow (mW)	Temperature Difference (°C)	Temperature Difference (µV)	Sample Purge Flow (mL/min)	Deriv. Weight (mg/min)	Wt %	Time (min)	Temperature (°C)	Weight (mg)	Heat Flow (mW)	Temperature Difference (°C)	Temperature Difference (µV)	Sample Purge Flow (mL/min)	Deriv. Weight (mg/min)	Wt %	Time (min)	Temperature (°C)	Weight (mg)	Heat Flow (mW)	Temperature Difference (°C)	Temperature Difference (µV)	Sample Purge Flow (mL/min)	Deriv. Weight (mg/min)	Wt %	Time (min)	Temperature (°C)	Weight (mg)	Heat Flow (mW)	Temperature Difference (°C)	Temperature Difference (µV)	Sample Purge Flow (mL/min)	Deriv. Weight (mg/min)	Wt %
0.001	35.0068	22.0036	-1.86805	0.360488	2.27276	10.0759	0.0691886	100	0.00373333	24.6665	21.537	18.502	3.71325	22.5328	43.5603	0.00980026	100	0.000733333	48.3842	20.9236	1.78646	0.895203	5.87547	10.0497	0.0786314	100	0	22.52	21.95	19.51	3.91	23.54	9.98	-0.03	100
0.0126667	35.5334	22.0046	-1.4641	0.422555	2.67179	63.8832	0.0690859	100.005	0.00433333	24.6676	21.5371	18.5021	3.71328	22.5329	100.232	0.0102072	100	0.00433333	49.3471	20.9239	2.09007	0.93053	6.16922	9.8248	0.0831305	100.001	0	22.53	21.95	19.49	3.91	23.52	59.68	-0.03	100.002
0.0335	36.1855	22.0051	-1.38451	0.434619	2.75036	100.002	0.0689339	100.007	0.0126667	24.6689	21.5371	18.502	3.71326	22.5328	99.9764	0.0102448	100	0.0126667	50.2957	20.9239	2.10253	0.931928	6.18126	99.9869	0.0879949	100.002	0.01	22.52	21.95	19.49	3.91	23.52	100.18	-0.03	100.003
0.0501667	36.6927	22.0048	-1.27418	0.451304	2.85927	99.918	0.068782	100.006	0.021	24.6701	21.5371	18.5017	3.71322	22.5325	99.9429	0.00971165	100	0.021	51.2434	20.9238	2.12318	0.934218	6.20122	100.015	0.0922191	100.001	0.02	22.52	21.95	19.49	3.91	23.52	100.02	-0.03	100.003
0.0668333	37.1997	22.0042	-1.12617	0.473633	3.00536	100.108	0.0686282	100.003	0.0293333	24.6746	21.5371	18.5013	3.71315	22.5321	99.9253	0.00882655	100	0.0293333	52.171	20.9235	2.15202	0.937397	6.22907	100.01	0.0958115	99.9996	0.03	22.52	21.95	19.49	3.91	23.52	99.95	-0.03	100.004
0.0876667	37.8255	22.003	-0.896332	0.508197	3.23218	99.9895	0.0684654	99.9974	0.0376667	24.6709	21.537	18.5005	3.71302	22.5313	99.921	0.00836181	99.9999	0.0376667	53.1041	20.9231	2.18899	0.941455	6.26478	99.9721	0.096666	99.9977	0.04	22.52	21.95	19.48	3.91	23.51	99.99	-0.03	100.005
0.1085	38.4441	22.0016	-0.660488	0.543495	3.46491	100.009	0.0682839	99.9908	0.046	24.6802	21.5369	18.4994	3.71283	22.5302	100.157	0.00675512	99.9994	0.046	54.0283	20.9225	2.23358	0.946311	6.30782	100.008	0.101499	99.995	0.05	22.52	21.95	19.48	3.91	23.51	99.9	-0.03	100.006
0.125167	38.935	22.0004	-0.478724	0.570546	3.64423	100.008	0.0680978	99.9854	0.0543333	24.6825	21.5368	18.4979	3.71258	22.5288	99.9934	0.00647149	99.999	0.0543333	54.9381	20.9218	2.2858	0.951964	6.35821	99.99	0.10208	99.9916	0.05	22.53	21.95	19.48	3.91	23.51	100.03	-0.03	100.007
0.141833	39.4109	21.9992	-0.302557	0.59664	3.81802	99.9753	0.0679039	99.9801	0.0626667	24.6913	21.5367	18.4961	3.71226	22.527	100.016	0.0048217	99.9986	0.0626667	55.8465	20.921	2.34512	0.958339	6.41544	100.011	0.105791	99.9876	0.06	22.53	21.95	19.47	3.91	23.5	100.08	-0.03	100.008
0.1585	39.8815	21.998	-0.131332	0.621888	3.9869	100.019	0.0676945	99.9747	0.071	24.7039	21.5367	18.494	3.71186	22.5248	100.019	0.00449742	99.9982	0.071	56.7384	20.92	2.41129	0.965398	6.47925	99.9581	0.106198	99.9829	0.07	22.53	21.95	19.47	3.91	23.5	99.99	-0.03	100.009
0.179333	40.4604	21.9965	0.0759901	0.652316	4.19137	99.9781	0.0674617	99.9678	0.0793333	24.7064	21.5365	18.4915	3.7114	22.5223	100.017	0.00287816	99.9975	0.0793333	57.6342	20.9189	2.48436	0.973144	6.5497	100.019	0.109144	99.9777	0.08	22.54	21.95	19.46	3.9	23.49	100	-0.03	100.01
0.200167	41.0332	21.9949	0.276062	0.68156	4.38867	100.001	0.0672092	99.9606	0.0876667	24.728	21.5363	18.4888	3.71088	22.5197	99.9493	0.00273898	99.9967	0.0876667	58.5152	20.9179	2.56005	0.981079	6.62263	100.004	0.109423	99.9727	0.09	22.55	21.95	19.45	3.9	23.48	99.99	-0.03	100.011
0.216833	41.4867	21.9936	0.431311	0.70417	4.54175	100.002	0.0669463	99.9547	0.096	24.7349	21.5362	18.4863	3.71037	22.5172	99.987	0.00163593	99.9961	0.096	59.3903	20.9168	2.63368	0.988687	6.69354	100.032	0.111766	99.9673	0.1	22.55	21.95	19.45	3.9	23.48	99.98	-0.03	100.012
0.2335	41.9313	21.9923	0.583212	0.72623	4.69151	100.012	0.0666793	99.9486	0.104333	24.7435	21.5361	18.4837	3.70984	22.5146	100.037	0.00169955	99.9956	0.104333	60.2601	20.9156	2.70544	0.996001	6.76259	99.9549	0.112738	99.9619	0.1	22.56	21.95	19.44	3.9	23.47	100.05	-0.03	100.013
0.250167	42.3676	21.9909	0.732451	0.747852	4.83865	100.008	0.0664044	99.9424	0.112667	24.7592	21.5361	18.4807	3.70922	22.5115	99.9781	0.0010575	99.9954	0.112667	61.1187	20.9145	2.7751	1.00301	6.82959	100.037	0.117961	99.9567	0.11	22.56	21.95	19.43	3.9	23.46	99.97	-0.03	100.014
0.271	42.9123	21.9892	0.914939	0.774197	5.01856	99.9985	0.0661092	99.9349	0.121	24.7724	21.5361	18.4776	3.70858	22.5085	100.003	0.000806	99.9958	0.121	61.9683	20.9134	2.84263	1.00972	6.89449	99.9755	0.121064	99.9513	0.12	22.58	21.95	19.43	3.9	23.46	100	-0.03	100.015
0.291833	43.4429	21.9877	1.0943	0.799995	5.19538	100.01	0.0657999	99.9276	0.129333	24.7822	21.5362	18.4747	3.70795	22.5056	100.027	0.000451	99.9963	0.129333	62.8198	20.9123	2.90842	1.01619	6.95768	99.9941	0.124227	99.9461	0.13	22.59	21.95	19.42	3.9	23.45	100.03	-0.03	100.017
0.3085	43.8632	21.9864	1.2361	0.820329	5.33518	99.9932	0.0654852	99.9218	0.137667	24.8001	21.5364	18.4719	3.70732	22.5028	99.9932	-0.000257	99.9968	0.137667	63.654	20.9112	2.97196	1.02235	7.01865	100.04	0.126978	99.941	0.14	22.6	21.95	19.41	3.9	23.44	100	-0.03	100.018
0.325167	44.2751	21.9851	1.3751	0.840194	5.47221	100.01	0.065175	99.9161	0.146	24.8159	21.5365	18.4689	3.70664	22.4997	99.9499	-0.000279	99.9974	0.146	64.4871	20.9102	3.03426	1.02836	7.07841	100.004	0.127496	99.936	0.15	22.62	21.95	19.41	3.9	23.44	100.02	-0.03	100.019
0.346	44.7858	21.9836	1.54635	0.864586	5.64103	99.9983	0.0648526	99.9093	0.154333	24.8332	21.5365	18.466	3.70596	22.4968	100.027	-0.000797	99.9977	0.154333	65.3191	20.9091	3.09527	1.03419	7.1369	100.007	0.128496	99.9308	0.15	22.63	21.95	19.4	3.89	23.43	99.98	-0.03	100.02
0.366833	45.2871	21.9822	1.71549	0.888609	5.80778	99.9833	0.0645149	99.9027	0.162667	24.857	21.5367	18.4629	3.70524	22.4937	99.9779	-0.00045	99.9983	0.162667	66.1308	20.9081	3.15473	1.03983	7.19388	99.9734	0.128627	99.9258	0.16	22.64	21.96	19.39	3.89	23.42	99.97	-0.03	100.021
0.3835	45.682	21.981	1.84831	0.907406	5.93871	99.9999	0.0641771	99.8972	0.171	24.8825	21.5368	18.4596	3.70446	22.4903	100.021	1.08e-05	99.999	0.171	66.9411	20.907	3.21287	1.0453	7.24956	99.9697	0.128456	99.9207	0.17	22.66	21.96	19.38	3.89	23.41	99.99	-0.03	100.022
0.400167	46.0716	21.9798	1.98011	0.926019	6.06865	100.01	0.0638339	99.8921	0.179333	24.9019	21.5369	18.4561	3.70364	22.4869	99.9866	0.000112	99.9994	0.179333	67.7435	20.9059	3.26967	1.05061	7.30393	100.03	0.128136	99.9155	0.18	22.68	21.96	19.38	3.89	23.41	99.99	-0.03	100.023
0.416833	46.4553	21.9787	2.11129	0.944505	6.19799	99.9847	0.0634825	99.8867	0.187667	24.9278	21.537	18.4524	3.70277	22.4832	100.005	-1.73e-05	99.9996	0.187667	68.5451	20.9049	3.3252	1.05575	7.35705	100.037	0.127972	99.9105	0.19	22.7	21.96	19.37	3.89	23.4	100.02	-0.03	100.024
0.437667	46.9269	21.9772	2.27268	0.967181	6.35712	100.029	0.0631174	99.88	0.196	24.9489	21.5369	18.4489	3.70191	22.4797	99.9989	0.000456	99.9995	0.196	69.3335	20.9038	3.37961	1.06075	7.40909	100.032	0.127543	99.9054	0.2	22.72	21.96	19.36	3.89	23.39	100.02	-0.03	100.025
0.4585	47.3951	21.9757	2.43279	0.989623	6.51499	99.9821	0.0627386	99.8734	0.204333	24.9704	21.5369	18.4451	3.70099	22.4759	100.027	0.00147519	99.9992	0.204333	70.1141	20.9028	3.43289	1.06559	7.46001	99.9612	0.126988	99.9004	0.2	22.74	21.96	19.35	3.88	23.38	100.01	-0.03	100.026
0.475167	47.7644	21.9746	2.55932	1.00731	6.63974	99.9884	0.0623583	99.8682	0.212667	25.0057	21.5367	18.441	3.69999	22.4717	100.014	0.00231332	99.9986	0.212667	70.893	20.9017	3.48536	1.07032	7.51016	99.9797	0.126534	99.8953	0.21	22.76	21.96	19.34	3.88	23.37	99.97	-0.03	100.027
0.491833	48.1283	21.9734	2.68453	1.02477	6.76321	99.9865	0.0619798	99.863	0.221	25.031	21.5366	18.4368	3.69895	22.4674	99.9812	0.00304954	99.998	0.221	71.6651	20.9006	3.53724	1.07496	7.55972	99.9981	0.126251	99.8902	0.22	22.8	21.96	19.33	3.88	23.36	100	-0.03	100.028
0.5085	48.486	21.9724	2.80923	1.04213	6.88618	100.005	0.0616067	99.8582	0.229333	25.0638	21.5365	18.4327	3.69792	22.4634	100.021	0.00408653	99.9976	0.229333	72.4289	20.8996	3.58812	1.07947	7.60831	100.001	0.125827	99.8851	0.23	22.82	21.96	19.32	3.88	23.35	100.04	-0.03	100.029
0.529333	48.9234	21.9711	2.96309	1.06349	7.0379	99.9998	0.0612218	99.8523	0.237667	25.0956	21.5364	18.4285	3.69684	22.4591	99.9392	0.00510588	99.9973	0.237667	73.1917	20.8985	3.63826	1.08387	7.65618	100.029	0.125109	99.8801	0.24	22.85	21.96	19.31	3.88	23.34	99.98	-0.03	100.029
0.550167	49.3596	21.9697	3.11517	1.08455	7.18788	100.01	0.0608232	99.8461	0.246	25.1272	21.5364	18.4241	3.6957	22.4546	100.003	0.00628511	99.9968	0.246	73.9471	20.8975	3.6874	1.08814	7.70308	99.965	0.124319	99.8751	0.25	22.88	21.96	19.3	3.87	23.33	100.02	-0.03	100.03
0.566833	49.7035	21.9687	3.23586	1.10123	7.3069	100.003	0.0604283	99.8415	0.254333	25.1595	21.5362	18.4195	3.69453	22.45	100.06	0.0068813	99.9963	0.254333	74.6913	20.8964	3.73599	1.09233	7.74944	99.9989	0.123632	99.8701	0.25	22.91	21.96	19.29	3.87	23.32	99.91	-0.03	100.031
0.5835	50.043	21.9677	3.35565	1.11776	7.42505	100.005	0.0600342	99.8368	0.262667	25.1985	21.5362	18.4148	3.69332	22.4452	99.9417	0.0073664	99.9959	0.262667	75.4331	20.8954	3.78437	1.09649	7.79561	100.035	0.122879	99.865	0.26	22.95	21.96	19.28	3.87	23.31	100.08	-0.03	100.032
0.604333	50.456	21.9664	3.50395	1.13817	7.57131	99.9996	0.0596635	99.8309	0.271	25.2309	21.5361	18.4097	3.69203	22.4401	100.021	0.00754892	99.9957	0.271	76.1669	20.8943	3.83229	1.1006	7.84134	100.018	0.122328	99.8601	0.27	22.98	21.96	19.27	3.87	23.3	99.95	-0.03	100.034
0.625167	50.8615	21.9651	3.65144	1.15844	7.71679	99.9933	0.0593628	99.8251	0.279333	25.2684	21.5361	18.4041	3.69065	22.4345	100.005	0.00785012	99.9955	0.279333	76.8915	20.8933	3.87969	1.10464	7.88657	99.9467	0.121843	99.8551	0.28	23.01	21.96	19.25	3.87	23.28	99.98	-0.03	100.035
0.641833	51.1882	21.9641	3.76869	1.17452	7.83245	100.001	0.0588329	99.8206	0.287667	25.3158	21.536	18.3986	3.68923	22.4289	100.016	0.00767173	99.9952	0.287667	77.6162	20.8923	3.92697	1.10866	7.9317	100.023	0.120237	99.8503	0.29	23.06	21.96	19.24	3.86	23.27	100.02	-0.03	100.036
0.6585	51.5079	21.9631	3.88515	1.19047	7.94733	100.009	0.0581898	99.8159	0.296	25.3559	21.536	18.3931	3.6878	22.4234	100.022	0.0074322	99.995	0.296	78.3303	20.8912	3.97368	1.11261	7.97628	99.9969	0.119247	99.8454	0.3	23.09	21.96	19.23	3.86	23.26	100.05	-0.03	100.037
0.675167	51.8197	21.962	4.00087	1.20629	8.0615	99.9591	0.0574667	99.8112	0.304333	25.4015	21.5359	18.3873	3.6863	22.4175	99.9751	0.00732076	99.9947	0.304333	79.0449	20.8902	4.02001	1.11651	8.02049	100.005	0.118527	99.8406	0.3	23.14	21.96	19.22	3.86	23.25	99.99	-0.03	100.038
0.696	52.2083	21.9608	4.14479	1.22594	8.20349	100.02	0.0566834	99.8055	0.312667	25.4485	21.5358	18.3813	3.68474	22.4114	100.017	0.00704845	99.9945	0.312667	79.7443	20.8893	4.06618	1.1204	8.06456	100.003	0.117832	99.8359	0.31	23.17	21.96	19.2	3.86	23.23	100.03	-0.03	100.039
0.716833	52.5881	21.9596	4.28749	1.24539	8.34427	99.9992	0.0558696	99.7999	0.321	25.4922	21.5358	18.3749	3.68312	22.4051	99.9916	0.00657079	99.9942	0.321	80.4465	20.8883	4.11232	1.12429	8.10862	100.042	0.115678	99.8312	0.32	23.21	21.96	19.19	3.85	23.22	99.98	-0.03	100.04
0.7335	52.8875	21.9586	4.40044	1.26075	8.45572	100.008	0.0550465	99.7955	0.329333	25.544	21.5358	18.3685	3.68144	22.3986	100.011	0.00634266	99.9941	0.329333	81.1301	20.8873	4.15876	1.12823	8.15299	99.9282	0.114392	99.8265	0.33	23.26	21.96	19.18	3.85	23.21	100	-0.03	100.041
0.750167	53.1805	21.9577	4.51249	1.27597	8.56629	100.003	0.05421	99.7913	0.337667	25.5939	21.5357	18.3619	3.67972	22.3919	99.9222	0.00627667	99.9939	0.337667	81.821	20.8863	4.20509	1.13217	8.19726	100.014	0.113421	99.822	0.34	23.31	21.96	19.16	3.85	23.19	99.99	-0.03	100.042
0.766833	53.4686	21.9568	4.62397	1.2911	8.67629	99.9879	0.0533618	99.7872	0.346	25.6455	21.5357	18.3548	3.67789	22.3848	100.033	0.0061414	99.9937	0.346	82.5037	20.8854	4.25127	1.13613	8.2414	100.048	0.112589	99.8176	0.35	23.36	21.96	19.15	3.84	23.18	99.97	-0.03	100.043
0.787667	53.829	21.9556	4.76235	1.30985	8.81286	100.002	0.0524872	99.7821	0.354333	25.7022	21.5356	18.3478	3.67605	22.3777	100.056	0.0059639	99.9934	0.354333	83.1762	20.8845	4.29741	1.1401	8.28552	99.9579	0.110403	99.8131	0.35	23.41	21.96	19.13	3.84	23.16	99.99	-0.03	100.044
0.8085	54.1841	21.9546	4.90024	1.32851	8.94894	99.9893	0.0516032	99.7772	0.362667	25.7541	21.5356	18.3408	3.67416	22.3706	99.9364	0.00583533	99.9931	0.362667	83.8511	20.8836	4.34426	1.14419	8.33035	100.008	0.108748	99.8087	0.36	23.46	21.96	19.12	3.84	23.15	100.05	-0.03	100.045
0.825167	54.4656	21.9537	5.0104	1.34341	9.05767	99.9986	0.0507275	99.7733	0.371	25.8107	21.5355	18.3335	3.67224	22.3632	99.9993	0.00586531	99.9928	0.371	84.5119	20.8826	4.39083	1.14826	8.37491	99.9605	0.107033	99.8043	0.37	23.51	21.96	19.1	3.83	23.13	99.96	-0.03	100.046
0.841833	54.7397	21.9529	5.11982	1.35818	9.16567	99.9977	0.0498578	99.7694	0.379333	25.8734	21.5354	18.3259	3.67023	22.3556	100.024	0.00586895	99.9926	0.379333	85.1766	20.8818	4.43768	1.1524	8.41977	99.9821	0.104628	99.8	0.38	23.57	21.96	19.09	3.83	23.12	100.04	-0.03	100.047
0.8585	55.0132	21.952	5.2284	1.37282	9.27285	99.9881	0.048996	99.7658	0.387667	25.933	21.5354	18.3185	3.66823	22.3481	100.006	0.00589558	99.9924	0.387667	85.8284	20.8809	4.48515	1.15664	8.46527	100.075	0.10341	99.7958	0.39	23.63	21.96	19.07	3.83	23.1	99.99	-0.02	100.048
0.879333	55.3431	21.951	5.3633	1.39098	9.40601	100.022	0.0481218	99.7611	0.396	25.9949	21.5354	18.3106	3.66612	22.3401	100.009	0.00598062	99.9922	0.396	86.4776	20.88	4.53282	1.16093	8.51097	99.923	0.101426	99.7916	0.4	23.69	21.96	19.05	3.82	23.08	100.02	-0.02	100.049
0.900167	55.6694	21.9501	5.49735	1.40901	9.53835	99.998	0.0472583	99.7567	0.404333	26.0536	21.5353	18.3024	3.66393	22.3317	100.002	0.00616871	99.9919	0.404333	87.1199	20.8791	4.58064	1.16527	8.55683	100.021	0.0993905	99.7875	0.4	23.74	21.96	19.03	3.82	23.07	99.96	-0.02	100.05
0.916833	55.9312	21.9492	5.60391	1.42333	9.64355	99.9921	0.0464201	99.753	0.412667	26.1182	21.5353	18.2941	3.66173	22.3234	100.037	0.00640854	99.9918	0.412667	87.7559	20.8783	4.62852	1.16963	8.60278	99.9841	0.0965981	99.7835	0.41	23.8	21.96	19.02	3.82	23.05	100.01	-0.02	100.051
0.9335	56.1926	21.9484	5.7105	1.43765	9.74879	100.01	0.0455913	99.7494	0.421	26.1891	21.5352	18.2856	3.65946	22.3148	99.9128	0.0064312	99.9916	0.421	88.3924	20.8775	4.67671	1.17404	8.64904	100.023	0.0960822	99.7796	0.42	23.87	21.96	19	3.81	23.03	100.02	-0.02	100.052
0.954333	56.5022	21.9475	5.84272	1.45538	9.87934	99.992	0.0447639	99.7451	0.429333	26.2581	21.5352	18.2767	3.65709	22.3058	100.083	0.00660992	99.9915	0.429333	89.0205	20.8767	4.72543	1.17852	8.69583	100.033	0.0938808	99.7757	0.43	23.93	21.96	18.98	3.81	23.01	99.98	-0.02	100.053
0.975167	56.8152	21.9466	5.97446	1.47303	10.0094	100	0.0439442	99.7409	0.437667	26.3299	21.5351	18.2675	3.65467	22.2966	99.959	0.00682874	99.9912	0.437667	89.6456	20.8759	4.77488	1.1831	8.74337	100.02	0.0916943	99.7721	0.44	24	21.96	18.96	3.8	22.99	99.99	-0.02	100.054
0.991833	57.0524	21.9459	6.07955	1.4871	10.1132	99.9919	0.0431435	99.7376	0.446	26.3964	21.5351	18.2583	3.65221	22.2872	100.041	0.00721827	99.9909	0.446	90.2679	20.8752	4.82419	1.18767	8.79078	99.9686	0.0877391	99.7685	0.45	24.06	21.96	18.94	3.8	22.97	99.96	-0.02	100.054
1.0085	57.2968	21.9452	6.18346	1.501	10.2158	100.019	0.0423494	99.7347	0.454333	26.4753	21.535	18.2487	3.64966	22.2775	100.004	0.00734569	99.9907	0.454333	90.8813	20.8744	4.87445	1.19236	8.83915	99.9606	0.0862299	99.765	0.45	24.14	21.96	18.92	3.8	22.95	100	-0.02	100.055
1.02517	57.5332	21.9445	6.28723	1.51487	10.3183	99.9734	0.041561	99.7317	0.462667	26.5481	21.535	18.2388	3.64705	22.2676	99.9706	0.00755584	99.9906	0.462667	91.4922	20.8737	4.92502	1.1971	8.88784	100.02	0.083875	99.7617	0.46	24.21	21.96	18.9	3.79	22.93	100.05	-0.02	100.056
1.046	57.8306	21.9437	6.41609	1.53208	10.4456	100.016	0.0407772	99.728	0.471	26.6256	21.5349	18.2286	3.64435	22.2572	99.9312	0.00773067	99.9902	0.471	92.0955	20.873	4.97617	1.20191	8.93711	100.025	0.0814701	99.7583	0.47	24.28	21.96	18.88	3.79	22.91	99.99	-0.02	100.057
1.06683	58.1179	21.9429	6.54411	1.54915	10.572	99.9897	0.0400151	99.7245	0.479333	26.7101	21.5349	18.2184	3.64164	22.2469	100.021	0.00795047	99.9899	0.479333	92.6933	20.8724	5.02789	1.20681	8.98697	99.9842	0.0791863	99.7552	0.48	24.36	21.96	18.86	3.78	22.89	99.96	-0.02	100.058
1.0835	58.3468	21.9423	6.64606	1.56274	10.6727	99.9715	0.039281	99.7217	0.487667	26.7868	21.5348	18.208	3.63886	22.2364	99.9943	0.0081319	99.9896	0.487667	93.2875	20.8717	5.08021	1.21178	9.03743	99.9931	0.0777313	99.752	0.49	24.43	21.96	18.84	3.78	22.87	100.07	-0.02	100.058
1.10017	58.5711	21.9417	6.74814	1.57633	10.7736	100.021	0.0385627	99.7187	0.496	26.8702	21.5347	18.1971	3.63598	22.2254	100.023	0.00830544	99.9892	0.496	93.8787	20.8711	5.13313	1.21684	9.08851	99.9819	0.0754345	99.7491	0.5	24.51	21.96	18.82	3.77	22.85	100	-0.02	100.058
1.11683	58.7868	21.9411	6.84952	1.58983	10.8737	99.9952	0.0378578	99.7158	0.504333	26.9499	21.5346	18.1859	3.63303	22.214	100.006	0.00848882	99.9886	0.504333	94.4652	20.8705	5.1865	1.22195	9.14003	100.015	0.0732242	99.7463	0.5	24.59	21.96	18.8	3.77	22.83	99.98	-0.01	100.059
1.13767	59.0563	21.9403	6.9755	1.6066	10.9982	100.004	0.0371574	99.7126	0.512667	27.036	21.5345	18.1746	3.63005	22.2027	100.012	0.00872538	99.9882	0.512667	95.0447	20.8699	5.24029	1.22713	9.19199	99.9813	0.0710591	99.7435	0.51	24.67	21.96	18.77	3.76	22.8	99.96	-0.01	100.059
1.1585	59.3258	21.9396	7.10069	1.62325	11.1219	100.018	0.0364744	99.7094	0.521	27.1212	21.5344	18.1633	3.62703	22.1912	99.9901	0.00910236	99.9879	0.521	95.6229	20.8693	5.29481	1.2324	9.24468	100.04	0.0674141	99.7407	0.52	24.75	21.96	18.75	3.76	22.78	100.02	-0.01	100.06
1.17517	59.5354	21.9391	7.20043	1.63651	11.2204	99.9853	0.0358143	99.7068	0.529333	27.21	21.5344	18.1516	3.62394	22.1794	99.9575	0.00923063	99.9876	0.529333	96.1936	20.8688	5.34991	1.23775	9.29797	99.9308	0.0653802	99.738	0.53	24.83	21.96	18.73	3.75	22.76	99.98	-0.01	100.06
1.19183	59.7427	21.9386	7.29952	1.64967	11.3183	100.016	0.0351667	99.7045	0.537667	27.301	21.5343	18.1399	3.62083	22.1676	100.004	0.0093974	99.9872	0.537667	96.7599	20.8683	5.40536	1.24314	9.3516	100.043	0.0635079	99.7356	0.54	24.92	21.96	18.7	3.75	22.73	100.05	-0.01	100.061
1.21267	59.9993	21.9379	7.4226	1.666	11.44	99.999	0.0345272	99.7015	0.546	27.3951	21.5342	18.1279	3.61763	22.1554	100.021	0.00946916	99.9867	0.546	97.3232	20.8678	5.46155	1.24863	9.40599	99.9937	0.0630029	99.7331	0.55	25.01	21.96	18.68	3.74	22.71	100	-0.01	100.061
1.2335	60.2504	21.9373	7.54564	1.68233	11.5616	99.9916	0.0339112	99.6986	0.554333	27.4878	21.5341	18.1155	3.61436	22.1429	100.013	0.00969602	99.9863	0.554333	97.8822	20.8673	5.51783	1.25414	9.46049	100.004	0.0611632	99.7309	0.55	25.09	21.96	18.66	3.74	22.69	100.01	-0.01	100.062
1.25017	60.4526	21.9368	7.64324	1.69527	11.658	100.003	0.0333227	99.6964	0.562667	27.5802	21.534	18.103	3.61104	22.1303	100.021	0.00990807	99.986	0.562667	98.4291	20.8668	5.57458	1.25971	9.51545	100.004	0.0594026	99.7286	0.56	25.18	21.96	18.63	3.73	22.66	99.97	-0.01	100.062
1.26683	60.6456	21.9363	7.74052	1.70818	11.7541	100	0.0327502	99.6943	0.571	27.6758	21.534	18.0905	3.60772	22.1176	100.015	0.0100425	99.9858	0.571	98.9806	20.8663	5.63161	1.26531	9.57071	99.9784	0.0576295	99.7264	0.57	25.28	21.96	18.61	3.73	22.64	99.99	-0.01	100.062
1.2835	60.8407	21.9358	7.83772	1.72109	11.8502	99.9853	0.0321971	99.6921	0.579333	27.7761	21.5339	18.0777	3.60432	22.1047	99.9493	0.0101957	99.9854	0.579333	99.5247	20.8659	5.68916	1.27098	9.6265	100.028	0.0559155	99.7241	0.58	25.37	21.96	18.58	3.72	22.61	100	-0.01	100.063
1.30433	61.0787	21.9352	7.9582	1.73712	11.9693	100	0.0316636	99.6892	0.587667	27.8721	21.5338	18.0652	3.60094	22.092	100.002	0.0104472	99.9851	0.587667	100.068	20.8654	5.74744	1.27675	9.68302	99.9701	0.0530113	99.7217	0.59	25.47	21.96	18.55	3.72	22.58	100.01	-0.01	100.063
1.32517	61.3103	21.9346	8.07756	1.75301	12.0873	100.009	0.0311568	99.6866	0.596	27.979	21.5338	18.0525	3.59751	22.0792	100.044	0.0106083	99.9849	0.596	100.604	20.8649	5.80615	1.28257	9.73997	99.9837	0.05143	99.7197	0.6	25.57	21.96	18.53	3.71	22.56	100.04	-0.01	100.063
1.34183	61.4966	21.9342	8.17292	1.76572	12.1815	99.9793	0.0306818	99.6846	0.604333	28.0812	21.5337	18.0392	3.59396	22.0658	99.9719	0.0108232	99.9844	0.604333	101.136	20.8645	5.86498	1.28841	9.79707	100.025	0.0498047	99.7177	0.6	25.67	21.96	18.5	3.71	22.53	99.95	-0.01	100.063
1.3585	61.6756	21.9337	8.26748	1.77832	12.275	100.022	0.0302281	99.6824	0.612667	28.184	21.5336	18.0259	3.59038	22.0523	99.9862	0.0109978	99.9838	0.612667	101.662	20.8641	5.92426	1.29432	9.85461	100.028	0.0488059	99.7157	0.61	25.76	21.96	18.47	3.7	22.5	99.94	0	100.063
1.37517	61.8546	21.9333	8.3616	1.79085	12.3681	100.009	0.02979	99.6804	0.621	28.2927	21.5335	18.0124	3.58676	22.0387	100.011	0.0112254	99.9834	0.621	102.184	20.8637	5.98414	1.30032	9.91277	99.9791	0.0477672	99.7137	0.62	25.86	21.96	18.45	3.69	22.48	100.04	0	100.064
1.396	62.0789	21.9327	8.47845	1.8064	12.4836	99.9967	0.0293682	99.6781	0.629333	28.3977	21.5334	17.9988	3.5831	22.0249	100.004	0.0115254	99.9831	0.629333	102.707	20.8633	6.04511	1.30647	9.97202	100.026	0.0461988	99.712	0.63	25.97	21.96	18.42	3.69	22.45	100	0	100.064
1.41683	62.2936	21.9322	8.59445	1.82183	12.5983	99.9942	0.0289723	99.6756	0.637667	28.5076	21.5333	17.985	3.57939	22.011	99.9937	0.0118234	99.9826	0.637667	103.222	20.8629	6.10825	1.31292	10.0334	99.9744	0.0446699	99.71	0.64	26.08	21.96	18.39	3.68	22.42	100.06	0	100.064
1.4335	62.467	21.9318	8.68655	1.83407	12.6893	99.9904	0.0286046	99.6736	0.646	28.6175	21.5332	17.9708	3.57559	21.9966	99.9959	0.0124356	99.9821	0.646	103.736	20.8625	6.17141	1.31938	10.0949	99.989	0.0420193	99.7083	0.65	26.19	21.96	18.36	3.68	22.39	99.91	0	100.064
1.45017	62.6437	21.9313	8.77778	1.84619	12.7795	99.9864	0.0282564	99.6717	0.654333	28.733	21.5331	17.9565	3.57175	21.9821	100.022	0.0128534	99.9815	0.654333	104.241	20.8622	6.23471	1.32588	10.1565	100.004	0.0405602	99.7066	0.65	26.29	21.96	18.33	3.67	22.36	100.04	0	100.064
1.471	62.8483	21.9308	8.89118	1.86124	12.8917	100.009	0.027914	99.6694	0.662667	28.8372	21.5329	17.9421	3.56789	21.9675	99.9738	0.0133221	99.981	0.662667	104.742	20.8619	6.29845	1.33244	10.2185	99.9899	0.0390717	99.705	0.66	26.4	21.96	18.3	3.66	22.33	99.96	0	100.064
1.49183	63.06	21.9303	9.00365	1.87615	13.0029	100.021	0.0275989	99.667	0.671	28.9615	21.5329	17.9273	3.56394	21.9526	100.016	0.0136114	99.9806	0.671	105.241	20.8616	6.36266	1.33909	10.281	100.009	0.0381083	99.7035	0.67	26.51	21.96	18.28	3.66	22.3	100.03	0	100.064
1.5085	63.2299	21.9299	9.09191	1.88783	13.0901	99.9726	0.027314	99.6652	0.679333	29.0777	21.5328	17.9123	3.55993	21.9374	99.9876	0.0140287	99.9801	0.679333	105.735	20.8613	6.42696	1.34575	10.3436	100.018	0.0365912	99.7021	0.68	26.62	21.96	18.25	3.65	22.27	100.03	0	100.064
1.52517	63.3957	21.9295	9.17976	1.89945	13.177	100.023	0.0270487	99.6636	0.687667	29.1965	21.5327	17.8973	3.5559	21.9222	100.034	0.0142263	99.9796	0.687667	106.228	20.861	6.49184	1.35251	10.4068	99.966	0.0356845	99.7008	0.69	26.73	21.96	18.22	3.64	22.24	99.93	0	100.064
1.54183	63.568	21.9291	9.26642	1.91089	13.2627	99.9821	0.0268048	99.6617	0.696	29.3109	21.5325	17.8823	3.55186	21.907	99.9344	0.014536	99.9791	0.696	106.712	20.8607	6.55696	1.3593	10.4703	100.066	0.0343125	99.6993	0.7	26.85	21.96	18.18	3.64	22.21	100.04	0	100.064
1.56267	63.7771	21.9286	9.37279	1.92488	13.3678	100.009	0.026578	99.6592	0.704333	29.4317	21.5324	17.867	3.54776	21.8915	99.9877	0.0147426	99.9784	0.704333	107.199	20.8604	6.62193	1.36607	10.5336	99.9751	0.0329278	99.6981	0.7	26.97	21.96	18.15	3.63	22.18	99.98	0	100.064
1.5835	63.9866	21.9281	9.47832	1.93875	13.4721	99.9939	0.026377	99.6571	0.712667	29.5577	21.5322	17.8517	3.54364	21.876	99.9804	0.0151645	99.9777	0.712667	107.677	20.8602	6.68644	1.37278	10.5965	100.015	0.030579	99.6968	0.71	27.08	21.96	18.12	3.62	22.15	100.01	0	100.064
1.60017	64.1505	21.9277	9.56156	1.94966	13.5544	99.9779	0.0262008	99.6551	0.721	29.6786	21.5321	17.8363	3.53948	21.8605	100.03	0.0153809	99.9772	0.721	108.151	20.8599	6.74899	1.37924	10.6574	100	0.0292905	99.6957	0.72	27.2	21.96	18.09	3.62	22.12	100	0.01	100.063
1.61683	64.3175	21.9273	9.64345	1.96037	13.6354	100.039	0.0260385	99.6534	0.729333	29.8041	21.532	17.8207	3.53528	21.8447	100.019	0.0155799	99.9767	0.729333	108.626	20.8597	6.81055	1.38557	10.7173	99.9885	0.0280428	99.6947	0.73	27.33	21.96	18.06	3.61	22.09	100.01	0.01	100.063
1.6335	64.4805	21.9269	9.72469	1.97099	13.7157	99.9739	0.0258944	99.6516	0.737667	29.9288	21.5319	17.8049	3.53103	21.8286	99.9878	0.0157203	99.9759	0.737667	109.091	20.8595	6.8731	1.39203	10.7783	99.9932	0.0272068	99.6936	0.74	27.45	21.96	18.03	3.6	22.06	100.03	0.01	100.063
1.65433	64.6939	21.9264	9.82367	1.98388	13.8135	99.9987	0.0257718	99.6493	0.746	30.064	21.5317	17.7891	3.52675	21.8127	100.005	0.015823	99.9753	0.746	109.554	20.8592	6.93576	1.3985	10.8394	99.9742	0.026511	99.6925	0.75	27.57	21.96	18	3.6	22.03	99.97	0.01	100.063
1.67517	64.903	21.9258	9.92087	1.9965	13.9095	100.004	0.0256677	99.6467	0.754333	30.1891	21.5316	17.7731	3.52243	21.7964	100.014	0.0160365	99.9746	0.754333	110.012	20.859	6.99848	1.40498	10.9005	99.9545	0.0254194	99.6914	0.75	27.69	21.96	17.97	3.59	21.99	100.02	0.01	100.062
1.69183	65.0719	21.9254	9.99696	2.00634	13.9847	100.01	0.0255841	99.6449	0.762667	30.3172	21.5314	17.7569	3.51807	21.7801	99.9915	0.0162582	99.9738	0.762667	110.472	20.8588	7.06194	1.41155	10.9624	100.074	0.0243869	99.6904	0.76	27.82	21.96	17.93	3.58	21.96	99.96	0.01	100.062
1.7085	65.2407	21.925	10.0717	2.01598	14.0586	99.9841	0.0255179	99.643	0.771	30.4576	21.5312	17.7405	3.51366	21.7634	100.014	0.0167022	99.973	0.771	110.923	20.8586	7.12553	1.41813	11.0244	99.9921	0.0227529	99.6896	0.77	27.95	21.96	17.9	3.58	21.93	100	0.01	100.062
1.72517	65.412	21.9246	10.145	2.02539	14.1309	100.037	0.0254651	99.6411	0.779333	30.587	21.5311	17.7241	3.50923	21.7469	100.062	0.017001	99.9724	0.779333	111.372	20.8585	7.18959	1.42478	11.0869	99.9959	0.0218449	99.6888	0.78	28.08	21.96	17.87	3.57	21.9	100	0.01	100.061
1.746	65.6296	21.9241	10.2349	2.0369	14.2197	99.9756	0.0254216	99.6387	0.787667	30.7219	21.531	17.7078	3.50477	21.7303	99.9071	0.0173172	99.972	0.787667	111.818	20.8583	7.25449	1.43153	11.1502	100.031	0.0209932	99.6879	0.79	28.22	21.96	17.84	3.56	21.86	100.02	0.01	100.061
1.76683	65.8415	21.9236	10.3227	2.04808	14.3064	100.006	0.0253914	99.6365	0.796	30.8625	21.5309	17.6913	3.5003	21.7136	100.025	0.0174373	99.9715	0.796	112.257	20.8581	7.31951	1.4383	11.2137	99.9946	0.0204256	99.687	0.8	28.35	21.96	17.8	3.55	21.83	99.98	0.01	100.061
1.7835	66.0211	21.9232	10.3912	2.05677	14.3741	99.9744	0.025372	99.6346	0.804333	30.9991	21.5308	17.6744	3.49574	21.6965	100.017	0.0176915	99.9709	0.804333	112.699	20.858	7.38574	1.44521	11.2784	99.9499	0.0196742	99.6863	0.8	28.48	21.96	17.77	3.55	21.8	100.01	0.01	100.06
1.80017	66.1963	21.9228	10.458	2.06519	14.44	100.029	0.0253623	99.6329	0.812667	31.1342	21.5306	17.6575	3.49116	21.6794	100.007	0.0178836	99.9702	0.812667	113.135	20.8578	7.45394	1.45239	11.345	100.057	0.0192204	99.6856	0.81	28.62	21.96	17.74	3.54	21.76	100	0.01	100.06
1.821	66.4212	21.9223	10.5397	2.07545	14.5206	100.002	0.0253688	99.6306	0.821	31.2729	21.5305	17.6404	3.48654	21.662	99.9644	0.018188	99.9695	0.821	113.561	20.8577	7.52194	1.45953	11.4115	99.9774	0.0185007	99.6849	0.82	28.75	21.96	17.7	3.53	21.73	99.97	0.01	100.06
1.84183	66.6521	21.9218	10.6188	2.08531	14.5987	100.029	0.0253926	99.6282	0.829333	31.4185	21.5303	17.6232	3.48189	21.6446	99.9605	0.0184632	99.9689	0.829333	113.993	20.8575	7.59044	1.46673	11.4784	100.004	0.0177781	99.6843	0.83	28.89	21.96	17.67	3.52	21.69	100.03	0.01	100.059
1.8585	66.8323	21.9214	10.6803	2.09291	14.6593	99.9852	0.0254273	99.6263	0.837667	31.5604	21.5302	17.606	3.47723	21.6272	100.023	0.0188803	99.9682	0.837667	114.419	20.8574	7.65956	1.47402	11.546	100.026	0.0165948	99.6837	0.84	29.02	21.96	17.63	3.52	21.66	100	0.01	100.059
1.87517	67.0239	21.921	10.74	2.10024	14.7182	99.9813	0.0254702	99.6245	0.846	31.7039	21.53	17.5889	3.47257	21.6099	100.032	0.019178	99.9674	0.846	114.837	20.8573	7.72841	1.48126	11.6133	99.9508	0.0159008	99.6829	0.85	29.17	21.96	17.6	3.51	21.63	99.99	0.02	100.058
1.89183	67.2123	21.9205	10.7986	2.10738	14.7759	100.015	0.0255186	99.6226	0.854333	31.8502	21.5299	17.5718	3.46789	21.5925	100.034	0.0194915	99.9667	0.854333	115.258	20.8571	7.79723	1.4885	11.6806	99.9409	0.015248	99.6823	0.85	29.3	21.96	17.56	3.5	21.59	99.98	0.02	100.057
1.91267	67.4519	21.92	10.87	2.11604	14.8463	99.9906	0.0255713	99.6202	0.862667	31.9901	21.5297	17.554	3.4631	21.5745	99.9677	0.0196734	99.9659	0.862667	115.67	20.857	7.866	1.49574	11.7479	100.083	0.0148916	99.6817	0.86	29.45	21.96	17.53	3.49	21.56	100.03	0.02	100.057
1.9335	67.6947	21.9195	10.9389	2.12431	14.9142	100.005	0.025634	99.6179	0.871	32.141	21.5295	17.5362	3.45831	21.5565	100.048	0.0198641	99.965	0.871	116.083	20.8569	7.93444	1.50293	11.8148	99.9948	0.0145373	99.6811	0.87	29.6	21.96	17.49	3.49	21.52	100.05	0.02	100.056
1.95017	67.885	21.9191	10.9923	2.13064	14.9667	100.012	0.0257012	99.616	0.879333	32.2932	21.5293	17.5185	3.4535	21.5385	99.9682	0.0203102	99.9642	0.879333	116.491	20.8568	8.00291	1.51012	11.8818	99.987	0.0140236	99.6806	0.88	29.74	21.96	17.46	3.48	21.49	99.98	0.02	100.055
1.96683	68.0814	21.9187	11.0442	2.13678	15.0179	99.9954	0.0257726	99.6142	0.887667	32.4385	21.5291	17.5009	3.44871	21.5207	100.002	0.020812	99.9632	0.887667	116.892	20.8566	8.07115	1.51728	11.9485	100.011	0.0134608	99.68	0.89	29.89	21.96	17.42	3.47	21.45	100.04	0.02	100.055
1.9835	68.2825	21.9183	11.094	2.14259	15.0669	99.9925	0.0258494	99.6123	0.896	32.594	21.5289	17.4832	3.44388	21.5027	100.018	0.0215457	99.9624	0.896	117.298	20.8565	8.13897	1.52439	12.0149	99.9671	0.0125431	99.6795	0.9	30.03	21.96	17.39	3.46	21.42	99.97	0.02	100.054
2.00433	68.5401	21.9178	11.1532	2.14939	15.1251	100.008	0.0259364	99.61	0.904333	32.7431	21.5288	17.4655	3.43904	21.4848	99.9391	0.0217746	99.9616	0.904333	117.692	20.8564	8.20695	1.53152	12.0814	100.035	0.0122226	99.6789	0.9	30.19	21.96	17.35	3.46	21.38	99.97	0.02	100.053
2.02517	68.7928	21.9172	11.2104	2.15587	15.1813	99.9783	0.0260272	99.6075	0.912667	32.8979	21.5286	17.4476	3.43416	21.4666	100.028	0.0221355	99.9608	0.912667	118.089	20.8563	8.2748	1.53863	12.1478	99.9947	0.0117334	99.6784	0.91	30.34	21.96	17.32	3.45	21.34	100.03	0.02	100.052
2.04183	68.9989	21.9168	11.2548	2.16084	15.2249	99.9885	0.0261221	99.6056	0.921	33.0518	21.5284	17.4296	3.42927	21.4485	100.017	0.0224669	99.96	0.921	118.48	20.8562	8.34215	1.54568	12.2137	100.016	0.011248	99.678	0.92	30.48	21.96	17.28	3.44	21.31	99.95	0.02	100.051
2.0585	69.2144	21.9164	11.2973	2.16553	15.2667	100.04	0.0262255	99.6037	0.929333	33.2081	21.5283	17.4116	3.42434	21.4301	99.9609	0.02277	99.9593	0.929333	118.864	20.8561	8.40982	1.55277	12.28	100.016	0.0108025	99.6777	0.93	30.64	21.96	17.25	3.43	21.27	100	0.02	100.051
2.07933	69.477	21.9158	11.3488	2.17111	15.3171	99.9838	0.0263291	99.6012	0.937667	33.3621	21.5281	17.3935	3.41941	21.4118	99.9693	0.0229418	99.9584	0.937667	119.249	20.856	8.47756	1.55987	12.3463	99.9774	0.0105746	99.6772	0.94	30.79	21.96	17.21	3.43	21.24	100.04	0.02	100.05
2.10017	69.7485	21.9153	11.398	2.17637	15.3654	100	0.026437	99.5989	0.946	33.5218	21.5279	17.3756	3.41449	21.3937	99.999	0.0232175	99.9575	0.946	119.628	20.856	8.54548	1.56699	12.4128	99.9993	0.0100795	99.6769	0.95	30.95	21.96	17.17	3.42	21.2	100.02	0.02	100.049
2.11683	69.9724	21.9149	11.4356	2.18028	15.4022	100.016	0.0265477	99.5968	0.954333	33.6787	21.5277	17.3577	3.40955	21.3755	100.09	0.0234718	99.9565	0.954333	120.005	20.8559	8.61345	1.57411	12.4793	100.026	0.00964191	99.6766	0.95	31.1	21.96	17.14	3.41	21.16	99.97	0.02	100.048
2.1335	70.1957	21.9144	11.4714	2.18393	15.4373	99.9898	0.0266553	99.5948	0.962667	33.8409	21.5275	17.3394	3.40455	21.3569	99.99	0.0238078	99.9557	0.962667	120.383	20.8558	8.68162	1.58126	12.5461	99.938	0.00893415	99.6761	0.96	31.26	21.96	17.1	3.4	21.13	100.03	0.02	100.047
2.15017	70.4177	21.914	11.5059	2.18736	15.4709	100.01	0.0267592	99.593	0.971	34.003	21.5273	17.3214	3.39958	21.3386	99.9357	0.0239888	99.9548	0.971	120.759	20.8558	8.74962	1.58839	12.6127	100.044	0.00852126	99.6758	0.97	31.41	21.96	17.07	3.39	21.09	99.99	0.03	100.046
2.171	70.7084	21.9135	11.5467	2.19131	15.5109	99.999	0.0268693	99.5904	0.979333	34.1622	21.5271	17.3032	3.39459	21.3202	100.094	0.0242337	99.9537	0.979333	121.125	20.8557	8.81819	1.5956	12.6799	100.003	0.00813981	99.6753	0.98	31.57	21.96	17.03	3.39	21.05	100.01	0.03	100.045
2.19183	70.9966	21.9129	11.5858	2.19497	15.549	100	0.0269808	99.588	0.987667	34.325	21.5268	17.2854	3.38964	21.3021	99.9696	0.0245517	99.9526	0.987667	121.491	20.8556	8.88677	1.6028	12.747	99.9335	0.00778272	99.6752	0.99	31.74	21.96	16.99	3.38	21.02	99.99	0.03	100.044
2.2085	71.23	21.9125	11.6151	2.19761	15.5775	99.9638	0.027088	99.586	0.996	34.4912	21.5266	17.2674	3.38465	21.2838	99.953	0.0247263	99.9516	0.996	121.858	20.8556	8.95537	1.61001	12.8143	100.012	0.00755526	99.6749	1	31.89	21.96	16.96	3.37	20.98	100	0.03	100.043
2.22517	71.4685	21.912	11.643	2.20003	15.6047	100.004	0.0271956	99.5839	1.00433	34.6538	21.5264	17.2494	3.37966	21.2656	100.036	0.0251733	99.9507	1.00433	122.214	20.8555	9.02389	1.61722	12.8814	100.018	0.00709595	99.6747	1	32.06	21.96	16.92	3.36	20.94	99.98	0.03	100.042
2.24183	71.712	21.9115	11.6696	2.20224	15.6305	100.026	0.0273017	99.5814	1.01267	34.8251	21.5262	17.2315	3.37465	21.2473	99.9959	0.0253513	99.9497	1.01267	122.574	20.8555	9.09213	1.6244	12.9483	100.022	0.00691699	99.6743	1.01	32.22	21.96	16.88	3.35	20.91	100.01	0.03	100.041
2.26267	72.0157	21.9109	11.7003	2.20463	15.6603	100.012	0.0274052	99.5788	1.021	34.9905	21.526	17.2134	3.36963	21.229	100.042	0.0256948	99.9488	1.021	122.927	20.8554	9.16008	1.63156	13.0149	100.016	0.006605	99.6741	1.02	32.38	21.96	16.85	3.35	20.87	99.97	0.03	100.04
2.2835	72.324	21.9103	11.729	2.2067	15.6881	99.9632	0.0275115	99.576	1.02933	35.16	21.5258	17.1955	3.36461	21.2107	99.9732	0.0260524	99.9478	1.02933	123.279	20.8553	9.22756	1.63867	13.081	100.02	0.00630781	99.6737	1.03	32.54	21.96	16.81	3.34	20.83	100.01	0.03	100.039
2.30017	72.5699	21.9098	11.7509	2.20819	15.7092	100.014	0.0276225	99.5736	1.03767	35.3276	21.5256	17.1773	3.35956	21.1923	99.9889	0.0263978	99.9468	1.03767	123.625	20.8553	9.29509	1.6458	13.1472	99.957	0.00600146	99.6734	1.04	32.71	21.96	16.77	3.33	20.8	99.99	0.03	100.037
2.31683	72.8244	21.9093	11.7709	2.20941	15.7285	100.016	0.0277335	99.5715	1.046	35.4992	21.5253	17.1593	3.35452	21.174	100.004	0.0267426	99.9457	1.046	123.971	20.8552	9.36238	1.65291	13.2132	100.036	0.00570092	99.6733	1.05	32.88	21.96	16.74	3.32	20.76	99.96	0.03	100.037
2.33767	73.1484	21.9088	11.7945	2.21068	15.7511	99.992	0.027849	99.5691	1.05433	35.6604	21.5252	17.1411	3.34945	21.1555	99.9361	0.0271177	99.9448	1.05433	124.313	20.8552	9.42958	1.66002	13.2791	100.025	0.00539228	99.673	1.05	33.04	21.96	16.7	3.31	20.72	100.06	0.03	100.035
2.3585	73.4718	21.9082	11.8163	2.21168	15.772	100.029	0.027967	99.5666	1.06267	35.8329	21.525	17.1227	3.34435	21.1368	100.016	0.0273823	99.944	1.06267	124.652	20.8551	9.49648	1.6671	13.3446	99.9393	0.00519277	99.6729	1.06	33.21	21.96	16.66	3.31	20.69	100.03	0.03	100.034
2.37517	73.7366	21.9078	11.8323	2.21227	15.7873	99.9784	0.0280775	99.5647	1.071	36.0121	21.5248	17.104	3.33919	21.1179	100.032	0.0276936	99.943	1.071	124.989	20.8551	9.56316	1.67417	13.41	100.043	0.00491102	99.6727	1.07	33.38	21.96	16.63	3.3	20.65	99.94	0.03	100.033
2.39183	74.0017	21.9074	11.8468	2.21262	15.8011	100.005	0.0281886	99.5628	1.07933	36.1774	21.5245	17.0853	3.33402	21.0988	100.027	0.0280393	99.9418	1.07933	125.32	20.8551	9.62957	1.68121	13.4751	99.9437	0.00461308	99.6725	1.08	33.55	21.96	16.59	3.29	20.61	100	0.03	100.032
2.4085	74.2722	21.9069	11.8601	2.21277	15.8136	99.9891	0.0282994	99.5604	1.08767	36.3555	21.5242	17.0668	3.32888	21.08	99.9049	0.0284428	99.9406	1.08767	125.653	20.855	9.69575	1.68822	13.54	100.021	0.0043732	99.6723	1.09	33.72	21.96	16.55	3.28	20.58	100	0.03	100.03
2.42933	74.6124	21.9062	11.8749	2.21269	15.8276	99.999	0.0284076	99.5574	1.096	36.5333	21.524	17.0485	3.32377	21.0614	100.082	0.0288656	99.9395	1.096	125.982	20.855	9.76171	1.69521	13.6047	100.013	0.00404702	99.6722	1.1	33.9	21.96	16.52	3.27	20.54	100.06	0.03	100.029
2.45017	74.9514	21.9056	11.8881	2.21238	15.8399	100.015	0.0285106	99.5546	1.10433	36.7061	21.5238	17.0301	3.31864	21.0427	100.003	0.0292762	99.9384	1.10433	126.308	20.855	9.8279	1.70223	13.6696	99.9927	0.00374206	99.672	1.1	34.07	21.96	16.48	3.27	20.5	99.99	0.03	100.028
2.46683	75.2313	21.9051	11.8971	2.21188	15.8481	100.008	0.0286137	99.5523	1.11267	36.8823	21.5235	17.0117	3.31351	21.024	100.005	0.0299429	99.9373	1.11267	126.641	20.8549	9.89426	1.70926	13.7347	99.96	0.00310498	99.6718	1.11	34.24	21.96	16.44	3.26	20.47	99.98	0.03	100.027
2.4835	75.5117	21.9045	11.9056	2.2113	15.8559	100.001	0.0287111	99.5499	1.121	37.0617	21.5233	16.9935	3.3084	21.0055	99.9656	0.0303466	99.936	1.121	126.957	20.8549	9.96006	1.71623	13.7993	99.9835	0.00273393	99.6718	1.12	34.41	21.96	16.41	3.25	20.43	100	0.04	100.026
2.50017	75.7925	21.9041	11.913	2.21056	15.8626	99.976	0.0287996	99.5479	1.12933	37.2361	21.523	16.9752	3.30328	20.9869	99.9887	0.0308144	99.9348	1.12933	127.274	20.8549	10.0237	1.72294	13.8617	100.051	0.0024048	99.6716	1.13	34.59	21.96	16.37	3.24	20.39	99.99	0.04	100.024
2.521	76.1476	21.9035	11.9205	2.20938	15.8692	99.9876	0.0288873	99.5453	1.13767	37.4148	21.5227	16.9568	3.29813	20.9682	99.9715	0.0310934	99.9335	1.13767	127.588	20.8549	10.0857	1.72944	13.9225	100.009	0.00222843	99.6715	1.14	34.76	21.96	16.33	3.23	20.35	100.02	0.04	100.023
2.54183	76.5071	21.9029	11.9268	2.208	15.8745	100.014	0.0289723	99.5426	1.146	37.5934	21.5225	16.9387	3.29302	20.9498	100.067	0.0315234	99.9323	1.146	127.903	20.8548	10.1486	1.73605	13.9842	99.9927	0.00193423	99.6715	1.15	34.94	21.96	16.3	3.23	20.32	100.01	0.04	100.021
2.5585	76.799	21.9025	11.9308	2.20673	15.8778	100.02	0.02905	99.5405	1.15433	37.7769	21.5222	16.9208	3.28794	20.9315	99.9957	0.0319406	99.931	1.15433	128.211	20.8548	10.2112	1.74263	14.0456	99.9882	0.00164848	99.6713	1.15	35.11	21.95	16.26	3.22	20.28	99.94	0.04	100.02
2.57517	77.0941	21.902	11.9338	2.20533	15.8801	99.9758	0.0291221	99.5384	1.16267	37.948	21.5219	16.9028	3.28286	20.9132	99.9935	0.0322781	99.9299	1.16267	128.52	20.8548	10.2735	1.74916	14.1067	100.007	0.00140709	99.6712	1.16	35.29	21.95	16.22	3.21	20.24	100.05	0.04	100.018
2.59183	77.3913	21.9015	11.9362	2.20382	15.8818	100.035	0.0291903	99.536	1.171	38.1282	21.5217	16.8847	3.27775	20.8948	100.046	0.0325517	99.9287	1.171	128.826	20.8548	10.3356	1.75568	14.1676	99.9132	0.00115497	99.6712	1.17	35.47	21.95	16.19	3.2	20.21	100.01	0.04	100.017
2.61267	77.7635	21.9008	11.9375	2.20167	15.8821	99.9984	0.0292493	99.5331	1.17933	38.3158	21.5214	16.8666	3.27264	20.8763	99.9553	0.0327972	99.9273	1.17933	129.128	20.8548	10.3978	1.76222	14.2286	100.101	0.000938767	99.671	1.18	35.65	21.95	16.15	3.19	20.17	99.98	0.04	100.016
2.6335	78.1411	21.9002	11.9377	2.19936	15.8815	99.9926	0.0293006	99.5303	1.18767	38.4954	21.5211	16.8485	3.26754	20.8579	100.016	0.0330604	99.926	1.18767	129.424	20.8548	10.4598	1.76873	14.2894	99.9315	0.000715696	99.6711	1.19	35.83	21.95	16.12	3.19	20.14	99.95	0.04	100.014
2.65017	78.4453	21.8997	11.9377	2.19747	15.8807	100.004	0.0293517	99.5278	1.196	38.6807	21.5208	16.8303	3.26241	20.8395	99.9711	0.033343	99.9247	1.196	129.724	20.8548	10.5221	1.77526	14.3505	100.043	0.000532414	99.6713	1.2	36.01	21.95	16.08	3.18	20.1	100.07	0.04	100.012
2.66683	78.7565	21.8992	11.9365	2.1954	15.8788	99.9861	0.0294017	99.5255	1.20433	38.8642	21.5206	16.8122	3.2573	20.821	99.9889	0.0335974	99.9236	1.20433	130.02	20.8548	10.5846	1.78184	14.4118	99.9822	0.00035864	99.6712	1.2	36.2	21.95	16.04	3.17	20.07	99.94	0.04	100.011
2.68767	79.1415	21.8986	11.9339	2.19264	15.8753	99.9975	0.029444	99.5228	1.21267	39.0551	21.5203	16.7943	3.25221	20.8028	99.9946	0.0337275	99.9224	1.21267	130.312	20.8548	10.6491	1.78867	14.4752	100.023	0.000262296	99.6713	1.21	36.37	21.95	16.01	3.16	20.03	100.05	0.04	100.009
2.7085	79.5332	21.8979	11.9305	2.18977	15.871	100.01	0.029476	99.5198	1.221	39.233	21.52	16.7765	3.24713	20.7846	100.045	0.0338582	99.921	1.221	130.605	20.8548	10.7151	1.79568	14.54	99.9944	0.000115934	99.6714	1.22	36.56	21.95	15.97	3.16	19.99	99.96	0.04	100.008
2.72517	79.847	21.8974	11.9267	2.1873	15.8664	100.001	0.0294979	99.5175	1.22933	39.4178	21.5197	16.7587	3.24206	20.7665	99.9694	0.0339981	99.9195	1.22933	130.894	20.8548	10.7799	1.80254	14.6037	100.014	-2.9558e-05	99.6714	1.23	36.74	21.95	15.94	3.15	19.96	100.05	0.04	100.006
2.74183	80.1656	21.8969	11.9221	2.18473	15.8611	100.009	0.0295133	99.5154	1.23767	39.6049	21.5194	16.7409	3.23699	20.7484	100.082	0.0342499	99.9181	1.23767	131.177	20.8548	10.8446	1.80938	14.6672	100.003	-0.00020397	99.6713	1.24	36.92	21.95	15.9	3.14	19.92	100.01	0.04	100.005
2.7585	80.4798	21.8965	11.9177	2.18217	15.856	99.9669	0.0295184	99.5132	1.246	39.7946	21.5191	16.7233	3.23194	20.7304	99.9563	0.0343943	99.9167	1.246	131.458	20.8548	10.9093	1.81623	14.7307	99.9476	-0.00033626	99.6714	1.25	37.1	21.95	15.87	3.13	19.89	100.01	0.04	100.004
2.77933	80.8867	21.8958	11.9117	2.17889	15.849	100.009	0.0295165	99.5102	1.25433	39.9792	21.5188	16.7055	3.22685	20.7123	99.9973	0.0344951	99.9154	1.25433	131.74	20.8548	10.9742	1.82311	14.7945	100.024	-0.00044656	99.6714	1.25	37.28	21.95	15.83	3.12	19.85	99.95	0.04	100.002
2.80017	81.2897	21.8952	11.9043	2.17546	15.8408	100.009	0.0295116	99.5074	1.26267	40.1614	21.5186	16.6877	3.22179	20.6942	99.9755	0.034608	99.9142	1.26267	132.018	20.8548	11.0386	1.82993	14.8577	100.02	-0.000484	99.6713	1.26	37.48	21.95	15.8	3.12	19.81	100.03	0.04	100
2.81683	81.6119	21.8947	11.8986	2.17276	15.8342	99.9806	0.0294988	99.5052	1.271	40.3564	21.5183	16.6701	3.21677	20.6762	99.9903	0.0346976	99.9128	1.271	132.294	20.8548	11.1023	1.83667	14.9203	100.012	-0.00049174	99.6714	1.27	37.66	21.95	15.76	3.11	19.78	99.96	0.04	99.9985
2.8335	81.9376	21.8942	11.8915	2.16992	15.8265	100.028	0.0294749	99.503	1.27933	40.5366	21.518	16.6527	3.2118	20.6585	100.001	0.0347772	99.9115	1.27933	132.566	20.8548	11.1655	1.84334	14.9824	99.9453	-0.00049016	99.6713	1.28	37.85	21.95	15.72	3.1	19.74	99.98	0.04	99.9969
2.85017	82.2667	21.8937	11.8843	2.16708	15.8185	99.9961	0.0294538	99.5007	1.28767	40.7303	21.5177	16.6353	3.20685	20.6407	100.035	0.0348784	99.91	1.28767	132.834	20.8548	11.2289	1.85004	15.0446	100.014	-0.00044438	99.6714	1.29	38.03	21.95	15.69	3.09	19.71	100.08	0.04	99.9953
2.871	82.6807	21.8931	11.8753	2.16354	15.8085	99.9861	0.0294256	99.498	1.296	40.9127	21.5174	16.6179	3.20195	20.623	100.029	0.034998	99.9086	1.296	133.101	20.8548	11.2919	1.8567	15.1066	100.021	-0.0003729	99.6714	1.3	38.22	21.95	15.65	3.09	19.67	99.95	0.04	99.9935
2.89183	83.0942	21.8925	11.8654	2.1599	15.7977	100.003	0.0293866	99.495	1.30433	41.1092	21.5171	16.6005	3.19705	20.6052	99.9817	0.0351004	99.9072	1.30433	133.376	20.8548	11.3544	1.86329	15.1679	99.9879	-0.00033452	99.6714	1.3	38.41	21.95	15.62	3.08	19.64	99.99	0.04	99.9918
2.9085	83.4281	21.8919	11.8571	2.15692	15.7887	100.005	0.0293489	99.4926	1.31267	41.2978	21.5168	16.5833	3.1922	20.5876	99.9942	0.0351941	99.906	1.31267	133.636	20.8549	11.4166	1.86985	15.229	100.053	-0.00027255	99.6715	1.31	38.6	21.95	15.58	3.07	19.6	100.02	0.04	99.9899
2.92517	83.7653	21.8914	11.8485	2.1539	15.7793	99.97	0.0293109	99.4902	1.321	41.4909	21.5165	16.5662	3.18739	20.5702	100.018	0.0352909	99.9046	1.321	133.898	20.8549	11.4787	1.8764	15.2901	99.9979	-0.00023909	99.6716	1.32	38.78	21.95	15.55	3.06	19.57	99.98	0.05	99.988
2.946	84.1844	21.8908	11.837	2.15002	15.7669	100.013	0.029261	99.4873	1.32933	41.68	21.5162	16.5492	3.18263	20.5529	99.9865	0.0354075	99.9033	1.32933	134.157	20.8548	11.5404	1.88291	15.3507	99.9884	-0.0002354	99.6715	1.33	38.97	21.95	15.51	3.05	19.53	99.96	0.05	99.9862
2.96683	84.6082	21.8901	11.8258	2.14616	15.7547	100.003	0.0292013	99.4844	1.33767	41.8742	21.5159	16.5324	3.17791	20.5357	99.9817	0.0355937	99.902	1.33767	134.416	20.8548	11.6016	1.88935	15.4108	100.02	-0.00021131	99.6715	1.34	39.16	21.95	15.48	3.05	19.5	100	0.05	99.9845
2.9835	84.9494	21.8896	11.8168	2.14307	15.7449	100.004	0.0291324	99.4821	1.346	42.0629	21.5156	16.5156	3.17322	20.5186	99.9854	0.0358343	99.9006	1.346	134.669	20.8549	11.6628	1.8958	15.471	100.019	-0.00018836	99.6717	1.35	39.35	21.95	15.44	3.04	19.46	100.06	0.05	99.9829
3.00017	85.2884	21.8891	11.8076	2.13996	15.735	99.9815	0.0290497	99.4797	1.35433	42.2529	21.5154	16.4991	3.16857	20.5017	100.033	0.036143	99.8993	1.35433	134.924	20.8549	11.7243	1.90228	15.5314	99.9609	-0.00022521	99.6717	1.35	39.54	21.95	15.41	3.03	19.43	100.01	0.05	99.981
3.01683	85.6324	21.8886	11.7987	2.13688	15.7253	100.02	0.0289576	99.4773	1.36267	42.4486	21.515	16.4825	3.16392	20.4847	100.028	0.0367041	99.8979	1.36267	135.175	20.8549	11.7854	1.90872	15.5915	100.001	-0.0003268	99.6717	1.36	39.73	21.95	15.38	3.02	19.39	99.99	0.05	99.9794
3.03767	86.0613	21.888	11.7872	2.13298	15.7128	99.9911	0.0288612	99.4746	1.371	42.6396	21.5147	16.4661	3.15928	20.4679	99.9291	0.0370192	99.8965	1.371	135.423	20.8549	11.8458	1.91508	15.6508	99.9168	-0.00042161	99.6716	1.37	39.92	21.95	15.34	3.02	19.36	99.99	0.05	99.9778
3.0585	86.4943	21.8873	11.7756	2.12906	15.7003	100.022	0.0287585	99.4717	1.37933	42.8313	21.5144	16.4496	3.15464	20.4511	100.016	0.0373399	99.8951	1.37933	135.673	20.8549	11.9061	1.92143	15.7101	100.049	-0.00055769	99.6716	1.38	40.11	21.95	15.31	3.01	19.32	99.94	0.05	99.9759
3.07517	86.84	21.8868	11.7666	2.12596	15.6905	100.001	0.0286525	99.4694	1.38767	43.0159	21.5142	16.4335	3.15005	20.4346	100.007	0.0375169	99.8937	1.38767	135.911	20.8549	11.9662	1.92776	15.7692	99.9887	-0.00057432	99.6716	1.39	40.3	21.94	15.27	3	19.29	99.99	0.05	99.974
3.09183	87.1891	21.8864	11.7577	2.12287	15.6808	99.9436	0.028549	99.4674	1.396	43.2131	21.5138	16.4175	3.14551	20.4183	100.007	0.0378553	99.8923	1.396	136.161	20.8548	12.0261	1.93405	15.8281	100.001	-0.00073119	99.6714	1.4	40.5	21.94	15.24	2.99	19.25	100.02	0.05	99.9723
3.1085	87.5356	21.8859	11.7485	2.11974	15.6708	100.042	0.0284404	99.4653	1.40433	43.4091	21.5135	16.4016	3.14098	20.402	100.026	0.0382201	99.8909	1.40433	136.397	20.8548	12.0861	1.94037	15.8871	99.9731	-0.00088031	99.6714	1.4	40.69	21.94	15.21	2.99	19.22	100.02	0.05	99.9708
3.12933	87.9706	21.8853	11.7363	2.11574	15.6576	99.9996	0.0283204	99.4624	1.41267	43.6088	21.5132	16.3858	3.13646	20.3858	99.9918	0.0386159	99.8894	1.41267	136.638	20.8548	12.1463	1.94671	15.9462	100.061	-0.0010198	99.6714	1.41	40.88	21.94	15.17	2.98	19.19	100.02	0.05	99.9689
3.15017	88.4077	21.8847	11.724	2.11173	15.6444	100.017	0.0281896	99.4596	1.421	43.7978	21.5129	16.3701	3.13195	20.3697	99.9524	0.0389486	99.8878	1.421	136.872	20.8549	12.206	1.953	16.005	100.002	-0.0011846	99.6715	1.42	41.07	21.94	15.14	2.97	19.15	100.01	0.05	99.967
3.16683	88.7548	21.8842	11.7145	2.10857	15.6341	99.9865	0.0280514	99.4575	1.42933	43.9992	21.5126	16.3545	3.12746	20.3537	100.042	0.0392546	99.8863	1.42933	137.114	20.8549	12.2653	1.95924	16.0633	99.9962	-0.0013722	99.6715	1.43	41.27	21.94	15.11	2.97	19.12	99.99	0.05	99.9651
3.1835	89.1053	21.8837	11.7053	2.10545	15.6241	99.9936	0.0279011	99.4553	1.43767	44.1934	21.5122	16.3387	3.12294	20.3376	99.9936	0.0395198	99.8846	1.43767	137.347	20.8548	12.3243	1.96544	16.1213	99.9909	-0.0015428	99.6714	1.44	41.46	21.94	15.07	2.96	19.09	100.04	0.05	99.9632
3.20433	89.5462	21.8831	11.6941	2.10159	15.6118	99.9872	0.027743	99.4526	1.446	44.3867	21.5118	16.3233	3.11848	20.3218	99.9754	0.0397622	99.883	1.446	137.572	20.8549	12.3838	1.9717	16.1798	99.9856	-0.0016751	99.6716	1.45	41.66	21.94	15.04	2.95	19.06	99.97	0.05	99.9611
3.22517	89.9863	21.8826	11.6835	2.09781	15.6002	100.042	0.0275813	99.4501	1.45433	44.5833	21.5115	16.3079	3.11404	20.306	99.9992	0.0399985	99.8814	1.45433	137.805	20.8549	12.4424	1.97787	16.2374	100.047	-0.0018131	99.6717	1.45	41.84	21.94	15.01	2.94	19.02	99.98	0.05	99.959
3.24183	90.3416	21.8821	11.6752	2.09482	15.5911	99.9707	0.0274155	99.4479	1.46267	44.7771	21.5112	16.2931	3.10968	20.2908	100.001	0.0401281	99.8798	1.46267	138.025	20.8549	12.5006	1.98398	16.2946	99.9873	-0.0018522	99.6719	1.46	42.04	21.94	14.98	2.94	18.99	100.02	0.05	99.9571
3.2585	90.6947	21.8816	11.6663	2.09175	15.5815	99.995	0.0272497	99.4455	1.471	44.9733	21.5108	16.2784	3.10534	20.2757	100.027	0.0404002	99.8782	1.471	138.251	20.855	12.5591	1.99014	16.3522	100.009	-0.0019817	99.672	1.47	42.24	21.94	14.95	2.93	18.96	100	0.05	99.9551
3.27517	91.0483	21.8811	11.6579	2.08874	15.5723	100.046	0.0270801	99.4433	1.47933	45.165	21.5105	16.2637	3.10099	20.2606	99.9702	0.0406491	99.8766	1.47933	138.471	20.855	12.6174	1.99627	16.4095	99.9555	-0.0020383	99.6722	1.48	42.43	21.94	14.91	2.92	18.93	100.01	0.05	99.9531
3.296	91.4893	21.8805	11.6478	2.08505	15.5612	99.981	0.0269038	99.4407	1.48767	45.3668	21.5101	16.2489	3.09665	20.2455	100.016	0.040979	99.8751	1.48767	138.695	20.855	12.6751	2.00233	16.4662	100.017	-0.0021414	99.6723	1.49	42.62	21.94	14.88	2.92	18.9	99.99	0.05	99.9509
3.31683	91.9324	21.88	11.637	2.08124	15.5493	100.008	0.0267229	99.4382	1.496	45.5551	21.5098	16.2343	3.09233	20.2305	99.9583	0.0411117	99.8736	1.496	138.909	20.8551	12.7324	2.00836	16.5227	99.9839	-0.0021957	99.6726	1.5	42.82	21.94	14.85	2.91	18.86	99.99	0.05	99.949
3.3335	92.2873	21.8795	11.6294	2.07836	15.5409	100.015	0.0265424	99.4363	1.50433	45.7517	21.5095	16.2199	3.08807	20.2157	100.023	0.0411782	99.8719	1.50433	139.128	20.8551	12.7897	2.01438	16.579	100.023	-0.002211	99.6726	1.5	43.02	21.94	14.82	2.9	18.83	100.02	0.05	99.9467
3.35017	92.6426	21.8791	11.6225	2.07557	15.5331	99.9843	0.0263585	99.4344	1.51267	45.9505	21.5091	16.2054	3.08379	20.2008	100.011	0.0412109	99.8703	1.51267	139.346	20.8551	12.8471	2.02041	16.6355	99.9931	-0.0022571	99.6727	1.51	43.21	21.94	14.79	2.9	18.8	99.98	0.05	99.9446
3.36683	92.9977	21.8787	11.6159	2.07283	15.5258	100.008	0.0261671	99.4325	1.521	46.1503	21.5088	16.1914	3.07958	20.1864	100.008	0.0412882	99.8688	1.521	139.558	20.8551	12.9043	2.02642	16.6917	100.002	-0.0022774	99.6728	1.52	43.4	21.94	14.76	2.89	18.77	100.04	0.06	99.9424
3.38767	93.4436	21.8781	11.6115	2.0699	15.5203	99.9977	0.0259717	99.4299	1.52933	46.3394	21.5084	16.1774	3.07538	20.172	99.9824	0.0413463	99.8673	1.52933	139.77	20.8551	12.9603	2.0323	16.7468	100.046	-0.002301	99.6729	1.53	43.6	21.94	14.73	2.88	18.74	100	0.06	99.9402
3.4085	93.8892	21.8775	11.6051	2.06671	15.5128	100.017	0.0257715	99.4272	1.53767	46.5342	21.5081	16.1636	3.07122	20.1578	99.9713	0.0413611	99.8658	1.53767	139.981	20.8552	13.0166	2.03821	16.8022	99.9054	-0.0023233	99.673	1.54	43.79	21.94	14.7	2.88	18.71	99.99	0.06	99.9382
3.42517	94.246	21.8771	11.5995	2.06411	15.5064	99.9605	0.0255678	99.4252	1.546	46.7293	21.5078	16.1494	3.06701	20.1433	99.9992	0.0413722	99.8642	1.546	140.188	20.8552	13.0727	2.0441	16.8574	99.9907	-0.0022851	99.673	1.55	43.98	21.94	14.67	2.87	18.68	100	0.05	99.9358
3.44183	94.5987	21.8767	11.5948	2.06163	15.5009	99.9892	0.0253574	99.4232	1.55433	46.9307	21.5074	16.1358	3.06287	20.1292	100.031	0.0413544	99.8625	1.55433	140.393	20.8552	13.1284	2.04994	16.9122	100.005	-0.0022682	99.673	1.55	44.19	21.94	14.64	2.86	18.65	100.01	0.05	99.9339
3.4585	94.9554	21.8762	11.5898	2.05911	15.495	100.011	0.0251448	99.4212	1.56267	47.1293	21.507	16.1223	3.05877	20.1153	99.951	0.0413667	99.8608	1.56267	140.593	20.8552	13.1836	2.05573	16.9665	100.042	-0.0022541	99.673	1.56	44.38	21.94	14.61	2.86	18.62	99.96	0.05	99.9316
3.47933	95.3987	21.8757	11.5829	2.05587	15.4871	100.013	0.0249235	99.419	1.571	47.3248	21.5067	16.1087	3.05464	20.1013	100.046	0.0414385	99.8589	1.571	140.798	20.8552	13.2386	2.0615	17.0206	100.032	-0.0022719	99.673	1.57	44.57	21.94	14.58	2.85	18.59	100.06	0.05	99.9296
3.50017	95.8478	21.8752	11.5791	2.05307	15.4823	99.9756	0.0246983	99.4167	1.57933	47.5203	21.5063	16.0953	3.05057	20.0876	99.9465	0.0414852	99.8573	1.57933	140.998	20.8552	13.2933	2.06723	17.0745	99.9587	-0.0022989	99.673	1.58	44.77	21.93	14.55	2.84	18.56	99.96	0.05	99.9275
3.51683	96.2043	21.8748	11.5764	2.05086	15.4787	99.9967	0.0244781	99.4147	1.58767	47.7175	21.506	16.0822	3.04653	20.074	100.061	0.0414961	99.8558	1.58767	141.199	20.8552	13.3477	2.07294	17.128	100.02	-0.0023568	99.6731	1.59	44.97	21.93	14.52	2.84	18.53	99.93	0.05	99.9255
3.5335	96.5579	21.8744	11.5737	2.04866	15.4751	100.004	0.0242577	99.4128	1.596	47.9111	21.5056	16.0692	3.04253	20.0607	99.9724	0.0415838	99.8542	1.596	141.392	20.8552	13.402	2.07862	17.1814	100.02	-0.002383	99.6732	1.6	45.17	21.93	14.49	2.83	18.5	100	0.05	99.9236
3.55433	97.0035	21.8739	11.5712	2.04603	15.4716	100.009	0.0240339	99.4106	1.60433	48.1072	21.5053	16.0561	3.0385	20.0472	99.9505	0.041604	99.8527	1.60433	141.591	20.8552	13.4561	2.08429	17.2346	99.934	-0.0024184	99.6733	1.6	45.36	21.93	14.46	2.83	18.47	100.08	0.05	99.9215
3.57517	97.4504	21.8734	11.5696	2.04352	15.4689	100.006	0.023807	99.4082	1.61267	48.3032	21.505	16.0432	3.03452	20.0339	100.069	0.0416671	99.8511	1.61267	141.781	20.8553	13.5102	2.08996	17.2879	100.07	-0.0025472	99.6736	1.61	45.56	21.93	14.43	2.82	18.44	99.97	0.05	99.9195
3.59183	97.805	21.873	11.5688	2.04158	15.4672	100.001	0.0235791	99.4064	1.621	48.508	21.5046	16.0304	3.03055	20.0207	99.9932	0.0417432	99.8493	1.621	141.977	20.8553	13.5639	2.0956	17.3408	99.9561	-0.0025837	99.6737	1.62	45.76	21.93	14.4	2.81	18.41	100	0.05	99.9173
3.6085	98.1606	21.8726	11.5684	2.0397	15.4659	100.002	0.0233528	99.4048	1.62933	48.7021	21.5042	16.0181	3.02665	20.008	100.034	0.0418622	99.8478	1.62933	142.163	20.8554	13.6174	2.10121	17.3934	100.004	-0.0027088	99.6739	1.63	45.95	21.93	14.38	2.81	18.38	99.99	0.05	99.9155
3.62517	98.5165	21.8722	11.5685	2.03789	15.4652	99.9996	0.0231304	99.403	1.63767	48.9002	21.5039	16.0057	3.02274	19.9951	99.937	0.0419032	99.8462	1.63767	142.351	20.8554	13.6704	2.10678	17.4456	100.035	-0.0027918	99.6741	1.64	46.15	21.93	14.35	2.8	18.36	100	0.05	99.9134
3.646	98.9587	21.8718	11.5689	2.03565	15.4644	100.013	0.0229035	99.4009	1.646	49.0945	21.5036	15.9932	3.01883	19.9823	99.9877	0.0419679	99.8447	1.646	142.538	20.8554	13.7234	2.11235	17.4977	100.011	-0.0029131	99.6741	1.65	46.34	21.93	14.32	2.79	18.33	100.05	0.05	99.9115
3.66683	99.4021	21.8713	11.5699	2.03352	15.4643	99.9851	0.0226774	99.3988	1.65433	49.2942	21.5033	15.9815	3.01505	19.9702	100.075	0.042031	99.8433	1.65433	142.718	20.8554	13.7761	2.11791	17.5496	99.9888	-0.0030057	99.6743	1.65	46.54	21.93	14.3	2.79	18.3	100	0.05	99.9094
3.6835	99.7561	21.8709	11.5712	2.03188	15.4648	99.9844	0.0224601	99.397	1.66267	49.4837	21.5029	15.9697	3.01125	19.9579	99.9818	0.0421549	99.8416	1.66267	142.907	20.8555	13.8285	2.12343	17.6012	99.9818	-0.0030369	99.6744	1.66	46.74	21.93	14.27	2.78	18.27	99.96	0.06	99.9072
3.70017	100.11	21.8705	11.5731	2.03032	15.4658	100	0.0222382	99.3953	1.671	49.6875	21.5025	15.9579	3.00746	19.9457	99.961	0.042354	99.8397	1.671	143.086	20.8555	13.8808	2.12896	17.6527	100.002	-0.0030607	99.6745	1.67	46.94	21.93	14.24	2.78	18.25	100.06	0.06	99.9051
3.71683	100.464	21.8701	11.575	2.02877	15.4669	100.005	0.0220078	99.3935	1.67933	49.8825	21.5022	15.9466	3.00376	19.9341	100.044	0.042585	99.8382	1.67933	143.264	20.8555	13.9326	2.13443	17.7037	100.029	-0.0030704	99.6746	1.68	47.13	21.93	14.22	2.77	18.22	99.93	0.06	99.9029
3.73767	100.91	21.8697	11.5782	2.02693	15.4689	99.9925	0.0217772	99.3915	1.68767	50.0804	21.5019	15.9359	3.00013	19.9229	99.9681	0.0428183	99.8366	1.68767	143.442	20.8556	13.9843	2.1399	17.7546	99.9868	-0.0030947	99.6748	1.69	47.33	21.93	14.19	2.77	18.2	100.03	0.06	99.901
3.7585	101.352	21.8693	11.5822	2.02521	15.4718	100	0.0215501	99.3895	1.696	50.2719	21.5015	15.925	2.99649	19.9116	100.044	0.0430189	99.8349	1.696	143.623	20.8556	14.0358	2.14535	17.8053	99.9548	-0.0030811	99.6748	1.7	47.52	21.93	14.16	2.76	18.17	100	0.06	99.8988
3.77517	101.703	21.8689	11.5855	2.02388	15.4742	100.013	0.0213218	99.388	1.70433	50.4751	21.5011	15.9143	2.99289	19.9005	99.9834	0.0432298	99.8333	1.70433	143.803	20.8555	14.0853	2.15057	17.854	99.9832	-0.003076	99.6748	1.7	47.72	21.93	14.14	2.75	18.14	99.99	0.06	99.8967
3.79183	102.056	21.8686	11.5899	2.02272	15.4777	99.9668	0.0210951	99.3864	1.71267	50.6697	21.5008	15.9036	2.98929	19.8894	100.014	0.0432878	99.8316	1.71267	143.975	20.8556	14.1344	2.15574	17.9023	100.081	-0.0030526	99.675	1.71	47.92	21.93	14.11	2.75	18.12	100.03	0.06	99.8944
3.81267	102.494	21.8681	11.5962	2.02144	15.4829	100.014	0.0208652	99.3845	1.721	50.8684	21.5004	15.8931	2.98571	19.8784	99.9633	0.0433682	99.83	1.721	144.144	20.8556	14.1835	2.16093	17.9507	99.9591	-0.0030047	99.675	1.72	48.11	21.93	14.09	2.74	18.09	100.03	0.06	99.8923
3.8335	102.931	21.8677	11.6033	2.02032	15.4889	100.01	0.0206296	99.3826	1.72933	51.0591	21.5	15.8827	2.98217	19.8676	100.003	0.0434788	99.8282	1.72933	144.315	20.8557	14.2326	2.1661	17.999	100.04	-0.0029636	99.6753	1.73	48.3	21.93	14.06	2.74	18.07	99.96	0.06	99.89
3.85017	103.283	21.8674	11.6096	2.01951	15.4943	99.9908	0.0203959	99.3809	1.73767	51.2577	21.4997	15.8723	2.97863	19.8568	100.007	0.0435443	99.8264	1.73767	144.481	20.8557	14.2812	2.17123	18.0468	100.002	-0.0028742	99.6754	1.74	48.5	21.93	14.04	2.73	18.04	100	0.06	99.8878
3.86683	103.635	21.867	11.6162	2.01875	15.5	100.005	0.0201709	99.3795	1.746	51.4487	21.4993	15.8621	2.97512	19.8462	100.032	0.0435155	99.8248	1.746	144.65	20.8557	14.3292	2.17629	18.0941	99.9731	-0.0028793	99.6756	1.75	48.69	21.93	14.02	2.73	18.02	100.02	0.06	99.8857
3.8835	103.983	21.8667	11.6226	2.01798	15.5055	100.002	0.0199486	99.3779	1.75433	51.6402	21.4989	15.8523	2.97169	19.836	100.013	0.0434541	99.8231	1.75433	144.818	20.8557	14.3773	2.18136	18.1415	99.9966	-0.0028406	99.6757	1.75	48.88	21.92	13.99	2.72	18	99.99	0.06	99.8834
3.90433	104.42	21.8663	11.6314	2.01711	15.5132	100.009	0.0197229	99.376	1.76267	51.8399	21.4985	15.8425	2.96827	19.8257	100.016	0.0434224	99.8212	1.76267	144.982	20.8557	14.4254	2.18643	18.1888	99.9705	-0.0028043	99.6757	1.76	49.08	21.92	13.97	2.72	17.97	100.04	0.06	99.8813
3.92517	104.853	21.8659	11.6411	2.01636	15.5217	100.001	0.0194999	99.3741	1.771	52.0342	21.4981	15.8327	2.96485	19.8156	99.9659	0.0433048	99.8193	1.771	145.144	20.8558	14.4727	2.19142	18.2354	100.053	-0.0027557	99.6758	1.77	49.27	21.92	13.95	2.71	17.95	99.97	0.06	99.879
3.94183	105.199	21.8655	11.6486	2.01573	15.5283	99.9737	0.0192809	99.3726	1.77933	52.2276	21.4978	15.823	2.96145	19.8055	99.954	0.0432148	99.8177	1.77933	145.305	20.8558	14.5196	2.19636	18.2816	99.9312	-0.00267	99.676	1.78	49.48	21.92	13.92	2.7	17.92	100	0.06	99.8769
3.9585	105.548	21.8652	11.6565	2.01515	15.5353	100.036	0.0190575	99.3711	1.78767	52.4252	21.4974	15.8137	2.95811	19.7957	100.023	0.0430405	99.816	1.78767	145.467	20.8559	14.5681	2.20149	18.3293	100.097	-0.0025948	99.6763	1.79	49.67	21.92	13.9	2.7	17.9	99.97	0.06	99.8747
3.97517	105.894	21.8649	11.6652	2.01468	15.543	100.004	0.0188307	99.3697	1.796	52.6189	21.4971	15.8049	2.95485	19.7865	99.9906	0.0428356	99.8144	1.796	145.624	20.8559	14.6169	2.20666	18.3774	99.9313	-0.0025478	99.6763	1.8	49.87	21.92	13.88	2.69	17.88	99.98	0.06	99.8724
3.996	106.326	21.8645	11.6764	2.01415	15.5532	99.9926	0.0186056	99.3679	1.80433	52.8128	21.4967	15.7962	2.95162	19.7773	99.9728	0.0426129	99.8126	1.80433	145.778	20.8559	14.665	2.21175	18.4248	100.014	-0.002527	99.6765	1.8	50.06	21.92	13.85	2.69	17.86	100.02	0.06	99.8702
4.01683	106.756	21.8641	11.6886	2.01375	15.5642	99.972	0.0183895	99.3661	1.81267	53.0075	21.4963	15.7876	2.94842	19.7684	100.018	0.0423909	99.8111	1.81267	145.933	20.8559	14.7128	2.21681	18.4718	99.9633	-0.0024541	99.6765	1.81	50.25	21.92	13.83	2.68	17.83	100.09	0.06	99.868
4.0335	107.1	21.8638	11.6995	2.01358	15.5742	100.014	0.0181783	99.3649	1.821	53.2069	21.496	15.7791	2.94522	19.7594	100.043	0.0421498	99.8094	1.821	146.088	20.8559	14.7604	2.22185	18.5187	99.9835	-0.0023939	99.6765	1.82	50.44	21.92	13.81	2.68	17.81	99.9	0.06	99.8657
4.05017	107.444	21.8636	11.7105	2.01342	15.5842	99.9818	0.0179753	99.3636	1.82933	53.3963	21.4957	15.7711	2.94209	19.751	99.9912	0.0418903	99.808	1.82933	146.241	20.8559	14.8079	2.22688	18.5656	100.028	-0.0023293	99.6766	1.83	50.64	21.92	13.79	2.67	17.79	100.03	0.06	99.8635
4.071	107.874	21.8632	11.7244	2.01325	15.597	99.9987	0.0177712	99.3618	1.83767	53.5944	21.4954	15.7631	2.93898	19.7425	100.02	0.0417495	99.8065	1.83767	146.39	20.8559	14.8547	2.23183	18.6116	99.9983	-0.0023145	99.6766	1.84	50.83	21.92	13.77	2.67	17.77	99.98	0.06	99.8614
4.09183	108.301	21.8628	11.7386	2.01312	15.6101	100.033	0.0175601	99.3601	1.846	53.7859	21.495	15.755	2.93586	19.7341	99.9943	0.0415347	99.8049	1.846	146.541	20.856	14.9012	2.23674	18.6574	100.023	-0.0022806	99.6768	1.85	51.03	21.92	13.75	2.66	17.75	100.02	0.06	99.8591
4.1085	108.646	21.8625	11.7499	2.01302	15.6205	99.9956	0.0173525	99.3588	1.85433	53.9843	21.4947	15.747	2.93275	19.7256	99.978	0.0413414	99.8032	1.85433	146.693	20.856	14.9476	2.24166	18.7032	99.9968	-0.0022014	99.6769	1.85	51.22	21.92	13.73	2.66	17.73	100	0.06	99.8569
4.12517	108.986	21.8622	11.7617	2.01297	15.6314	99.9948	0.0171489	99.3575	1.86267	54.1752	21.4943	15.7396	2.92973	19.7177	100.03	0.0409984	99.8016	1.86267	146.834	20.856	14.9936	2.24652	18.7485	99.9922	-0.0021206	99.6769	1.86	51.42	21.92	13.71	2.65	17.71	99.98	0.06	99.8547
4.14183	109.329	21.8619	11.7745	2.01305	15.6433	100.003	0.0169471	99.3562	1.871	54.374	21.494	15.7326	2.92679	19.7103	99.9741	0.0409038	99.8	1.871	146.985	20.856	15.0391	2.25133	18.7933	100.028	-0.0020163	99.677	1.87	51.61	21.92	13.69	2.65	17.69	100.01	0.06	99.8525
4.16267	109.75	21.8616	11.7906	2.01317	15.6582	99.9867	0.0167468	99.3547	1.87933	54.5643	21.4936	15.7254	2.92382	19.7027	100.017	0.0408819	99.7984	1.87933	147.128	20.856	15.0846	2.25614	18.8381	99.974	-0.0019085	99.6769	1.88	51.8	21.92	13.67	2.65	17.67	99.95	0.06	99.8503
4.1835	110.175	21.8613	11.8071	2.01335	15.6735	100.01	0.0165502	99.3533	1.88767	54.7565	21.4933	15.7185	2.92088	19.6953	99.9864	0.0408649	99.7969	1.88767	147.271	20.856	15.1312	2.26108	18.884	100.013	-0.0018348	99.6771	1.89	52	21.92	13.65	2.64	17.65	100.07	0.06	99.8482
4.20017	110.516	21.861	11.8212	2.01362	15.6867	100.001	0.0163574	99.3521	1.896	54.9476	21.493	15.7115	2.91796	19.688	99.9739	0.0408719	99.7954	1.896	147.414	20.856	15.1794	2.26622	18.9316	99.9902	-0.0017686	99.6772	1.9	52.19	21.92	13.63	2.64	17.63	100	0.06	99.8461
4.21683	110.848	21.8607	11.8356	2.01392	15.7002	100.032	0.0161617	99.3508	1.90433	55.1413	21.4926	15.7052	2.91513	19.6812	100.048	0.0409145	99.7938	1.90433	147.549	20.8561	15.2267	2.27125	18.9781	100.001	-0.0017669	99.6775	1.9	52.38	21.92	13.61	2.63	17.61	99.98	0.06	99.8438
4.2335	111.189	21.8605	11.8496	2.01417	15.7133	99.9495	0.0159657	99.3496	1.91267	55.3313	21.4923	15.699	2.91234	19.6746	99.9592	0.0409688	99.7921	1.91267	147.685	20.8561	15.273	2.27618	19.0238	100.005	-0.0017742	99.6775	1.91	52.58	21.92	13.59	2.63	17.59	99.97	0.06	99.8418
4.25433	111.613	21.8601	11.8683	2.01465	15.7308	100.014	0.0157707	99.348	1.921	55.5242	21.4919	15.693	2.90957	19.6681	100.046	0.0410217	99.7906	1.921	147.823	20.8561	15.3194	2.28111	19.0696	99.9311	-0.0018126	99.6775	1.92	52.77	21.92	13.57	2.62	17.57	100.03	0.06	99.8397
4.27517	112.035	21.8598	11.8873	2.01516	15.7487	100.017	0.0155805	99.3464	1.92933	55.7173	21.4916	15.6871	2.90683	19.6618	99.9886	0.0410447	99.7891	1.92933	147.96	20.8562	15.3653	2.28599	19.1149	100.129	-0.0017853	99.6777	1.93	52.96	21.91	13.56	2.62	17.55	100.01	0.06	99.8376
4.29183	112.37	21.8595	11.9024	2.01555	15.7628	99.9937	0.0153979	99.3452	1.93767	55.9121	21.4913	15.6819	2.90418	19.6561	99.992	0.041001	99.7876	1.93767	148.093	20.8562	15.4098	2.2907	19.1587	99.9398	-0.0018405	99.6777	1.94	53.15	21.91	13.54	2.61	17.53	100.03	0.06	99.8354
4.3085	112.705	21.8593	11.9181	2.01602	15.7776	99.9903	0.0152196	99.3443	1.946	56.0992	21.4909	15.6767	2.90155	19.6505	100.005	0.0410155	99.786	1.946	148.227	20.8562	15.4542	2.29541	19.2025	99.9994	-0.0018455	99.6778	1.95	53.35	21.91	13.52	2.61	17.52	99.98	0.06	99.8332
4.32517	113.036	21.8591	11.9341	2.01654	15.7926	100.013	0.0150451	99.3432	1.95433	56.2871	21.4906	15.6711	2.89888	19.6445	99.9976	0.0409957	99.7843	1.95433	148.36	20.8561	15.4988	2.30014	19.2464	100.001	-0.0018869	99.6777	1.95	53.54	21.91	13.5	2.61	17.5	100	0.06	99.831
4.346	113.457	21.8587	11.9541	2.01718	15.8114	99.9991	0.0148653	99.3417	1.96267	56.4857	21.4902	15.6657	2.89623	19.6386	99.9896	0.0409548	99.7827	1.96267	148.494	20.8562	15.5427	2.30479	19.2896	100.049	-0.0019382	99.6779	1.96	53.73	21.91	13.49	2.6	17.48	99.98	0.06	99.8288
4.36683	113.871	21.8584	11.9741	2.01783	15.8303	100.005	0.0146871	99.3404	1.971	56.6744	21.4899	15.6604	2.89361	19.6329	99.978	0.0409393	99.7811	1.971	148.623	20.8562	15.5848	2.30924	19.3311	99.9643	-0.0019427	99.6778	1.97	53.92	21.91	13.47	2.6	17.46	100.01	0.06	99.8267
4.3835	114.207	21.8582	11.9903	2.01838	15.8456	99.9748	0.014512	99.3393	1.97933	56.8636	21.4895	15.6557	2.89107	19.6277	100.003	0.0409144	99.7794	1.97933	148.75	20.8562	15.6247	2.31343	19.3705	100.007	-0.0020397	99.6778	1.98	54.11	21.91	13.45	2.59	17.45	99.98	0.06	99.8245
4.40017	114.537	21.858	12.0067	2.01896	15.8611	99.9712	0.0143414	99.3382	1.98767	57.0563	21.4892	15.6509	2.88853	19.6225	100.026	0.040948	99.7777	1.98767	148.875	20.8562	15.6655	2.31772	19.4106	99.9473	-0.002001	99.6778	1.99	54.3	21.91	13.44	2.59	17.43	100.05	0.06	99.8224
4.421	114.949	21.8577	12.0273	2.01969	15.8805	100.022	0.0141716	99.3371	1.996	57.2439	21.4888	15.6464	2.88604	19.6176	99.9752	0.0408258	99.7762	1.996	149.002	20.8562	15.7067	2.32207	19.4513	100.044	-0.0020815	99.6778	2	54.49	21.91	13.42	2.58	17.42	100.01	0.06	99.82
4.44183	115.367	21.8575	12.0484	2.02049	15.9004	100.004	0.0140037	99.3359	2.00433	57.4289	21.4885	15.6421	2.88358	19.6129	99.9672	0.0408302	99.7746	2.00433	149.127	20.8562	15.7477	2.32639	19.4917	99.9859	-0.002066	99.6782	2	54.68	21.91	13.41	2.58	17.4	100.03	0.06	99.8179
4.4585	115.696	21.8572	12.0658	2.0212	15.9169	99.9676	0.0138433	99.3347	2.01267	57.6194	21.4881	15.6381	2.88116	19.6084	100.032	0.0406199	99.7729	2.01267	149.253	20.8563	15.7891	2.33077	19.5325	100.003	-0.0023332	99.6782	2.01	54.87	21.91	13.39	2.58	17.38	99.94	0.06	99.8158
4.47517	116.025	21.857	12.0831	2.0219	15.9333	100.042	0.013684	99.3337	2.021	57.8096	21.4878	15.6339	2.87874	19.6038	100.048	0.0405779	99.7715	2.021	149.373	20.8563	15.831	2.33521	19.5738	99.9784	-0.0023857	99.6784	2.02	55.06	21.91	13.38	2.57	17.37	100.02	0.06	99.8138
4.49183	116.355	21.8568	12.1006	2.02261	15.9498	99.9571	0.0135252	99.3328	2.02933	57.999	21.4875	15.6302	2.87638	19.5996	99.9336	0.0402747	99.77	2.02933	149.491	20.8563	15.8731	2.33967	19.6152	99.9993	-0.0026859	99.6784	2.03	55.25	21.91	13.36	2.57	17.35	100.04	0.06	99.8119
4.51267	116.766	21.8565	12.1224	2.02351	15.9706	100.009	0.0133704	99.3317	2.03767	58.1847	21.4872	15.6268	2.87408	19.5958	100.056	0.0402529	99.7685	2.03767	149.611	20.8563	15.9152	2.34414	19.6567	99.9999	-0.0027688	99.6786	2.04	55.44	21.91	13.35	2.57	17.34	99.95	0.06	99.8097
4.5335	117.176	21.8562	12.1447	2.02447	15.9917	100.032	0.0132193	99.3303	2.046	58.3714	21.4868	15.6236	2.87181	19.5921	100.007	0.0398517	99.7668	2.046	149.728	20.8564	15.9564	2.34851	19.6974	99.9974	-0.0032055	99.6788	2.05	55.63	21.91	13.33	2.56	17.32	100.04	0.06	99.8077
4.55017	117.506	21.856	12.1629	2.02528	16.009	99.9632	0.0130739	99.3294	2.05433	58.563	21.4865	15.6207	2.86959	19.5888	99.9451	0.0395623	99.7652	2.05433	149.848	20.8564	15.9974	2.35285	19.7378	100.029	-0.0034892	99.6788	2.05	55.82	21.91	13.32	2.56	17.31	99.99	0.06	99.8055
4.56683	117.834	21.8558	12.1816	2.02615	16.0267	100.011	0.0129316	99.3286	2.06267	58.7482	21.4862	15.6178	2.86738	19.5855	99.9945	0.0392879	99.7638	2.06267	149.968	20.8564	16.0378	2.35713	19.7777	99.9612	-0.0037054	99.6789	2.06	56	21.91	13.31	2.55	17.3	99.93	0.06	99.8036
4.5835	118.159	21.8556	12.2008	2.02709	16.045	100.019	0.0127909	99.3275	2.071	58.943	21.4858	15.615	2.86519	19.5822	100.042	0.0389794	99.7622	2.071	150.083	20.8564	16.078	2.36139	19.8173	100.018	-0.0039211	99.6789	2.07	56.19	21.91	13.29	2.55	17.28	100.08	0.06	99.8014
4.60433	118.568	21.8553	12.2245	2.02823	16.0675	99.9857	0.0126454	99.3261	2.07933	59.1284	21.4855	15.6122	2.86299	19.5789	99.9539	0.0388168	99.7606	2.07933	150.193	20.8565	16.118	2.36562	19.8567	100.033	-0.004051	99.6792	2.08	56.38	21.91	13.28	2.55	17.27	99.95	0.06	99.7996
4.62517	118.978	21.8551	12.2481	2.02935	16.0899	99.9975	0.0125018	99.325	2.08767	59.3144	21.4851	15.6098	2.86086	19.5761	99.9742	0.0384545	99.759	2.08767	150.307	20.8565	16.1579	2.36986	19.8961	99.9818	-0.0041977	99.6792	2.09	56.56	21.91	13.27	2.54	17.26	100.03	0.06	99.7974
4.64183	119.305	21.8548	12.2665	2.03018	16.1074	100.015	0.0123593	99.3238	2.096	59.4995	21.4848	15.6076	2.85876	19.5734	100.036	0.0384466	99.7576	2.096	150.422	20.8565	16.1974	2.37404	19.935	100.024	-0.0042088	99.6794	2.1	56.75	21.91	13.26	2.54	17.24	99.98	0.06	99.7952
4.6585	119.627	21.8545	12.2848	2.03101	16.1248	99.9949	0.0122106	99.3227	2.10433	59.6832	21.4845	15.6056	2.85671	19.571	100.025	0.0381296	99.756	2.10433	150.528	20.8565	16.2372	2.37827	19.9743	99.9802	-0.004173	99.6795	2.1	56.94	21.91	13.24	2.54	17.23	99.98	0.06	99.7931
4.67933	120.036	21.8544	12.3084	2.03214	16.1473	100.007	0.012064	99.3218	2.11267	59.8727	21.4842	15.6039	2.85469	19.5689	99.988	0.0380418	99.7547	2.11267	150.64	20.8566	16.2766	2.38245	20.0132	99.9878	-0.0041855	99.6798	2.11	57.12	21.9	13.23	2.53	17.22	99.99	0.05	99.7908
4.70017	120.442	21.8542	12.3318	2.03323	16.1694	100.008	0.0119209	99.3209	2.121	60.0512	21.4839	15.6023	2.8527	19.5668	99.9766	0.0377064	99.7532	2.121	150.751	20.8566	16.3157	2.38658	20.0517	100.01	-0.0041479	99.68	2.12	57.31	21.9	13.22	2.53	17.21	99.99	0.05	99.7888
4.71683	120.768	21.854	12.351	2.03417	16.1878	99.9941	0.0117818	99.32	2.12933	60.2387	21.4836	15.6007	2.85073	19.5648	100.034	0.0376387	99.7519	2.12933	150.856	20.8567	16.3551	2.39076	20.0905	100.035	-0.0041743	99.6802	2.13	57.5	21.9	13.21	2.53	17.2	100	0.05	99.7865
4.7335	121.088	21.8538	12.3702	2.03512	16.206	100.002	0.0116474	99.3192	2.13767	60.4259	21.4833	15.5995	2.8488	19.5632	100.031	0.0372831	99.7504	2.13767	150.963	20.8568	16.3944	2.39494	20.1293	99.9703	-0.0041088	99.6806	2.14	57.68	21.9	13.2	2.52	17.18	100.03	0.05	99.7846
4.75017	121.406	21.8536	12.3892	2.03604	16.2241	99.98	0.011518	99.3184	2.146	60.6089	21.483	15.5987	2.84695	19.5619	99.9882	0.0371914	99.7489	2.146	151.066	20.8568	16.4337	2.39912	20.1681	99.9696	-0.0041039	99.6808	2.15	57.87	21.9	13.19	2.52	17.17	99.98	0.05	99.7823
4.771	121.813	21.8533	12.4135	2.03726	16.2472	100.009	0.0113923	99.3171	2.15433	60.7891	21.4827	15.598	2.84515	19.5607	99.9804	0.0369161	99.7476	2.15433	151.173	20.8569	16.4723	2.40322	20.2061	100.03	-0.0040867	99.6811	2.15	58.05	21.9	13.18	2.52	17.16	100.01	0.05	99.7802
4.79183	122.22	21.8531	12.4376	2.0385	16.2702	100.002	0.0112654	99.3161	2.16267	60.9757	21.4824	15.597	2.84333	19.5593	100.003	0.0367383	99.7462	2.16267	151.276	20.8569	16.5104	2.40726	20.2437	100.009	-0.0040822	99.6813	2.16	58.24	21.9	13.17	2.52	17.15	100.05	0.05	99.778
4.8085	122.539	21.8529	12.4568	2.03951	16.2885	99.9905	0.0111371	99.3154	2.171	61.1574	21.4821	15.5964	2.84157	19.5582	99.9835	0.0363289	99.7449	2.171	151.379	20.8569	16.5482	2.41127	20.281	99.981	-0.0039933	99.6815	2.17	58.42	21.9	13.16	2.51	17.14	99.95	0.05	99.7759
4.82517	122.868	21.8528	12.476	2.04054	16.3068	100.016	0.0110083	99.3147	2.17933	61.3437	21.4818	15.5964	2.83993	19.5577	99.947	0.0359178	99.7434	2.17933	151.478	20.857	16.5855	2.41523	20.3178	99.9904	-0.0038519	99.6817	2.18	58.61	21.9	13.15	2.51	17.13	100	0.05	99.774
4.84183	123.187	21.8526	12.4952	2.04157	16.325	99.9818	0.0108763	99.314	2.18767	61.5192	21.4815	15.5961	2.83827	19.557	100.052	0.0357172	99.742	2.18767	151.579	20.857	16.6225	2.41915	20.3543	100.015	-0.003855	99.6817	2.19	58.79	21.9	13.14	2.51	17.12	99.96	0.05	99.7721
4.86267	123.589	21.8524	12.5197	2.04296	16.3484	99.9914	0.0107428	99.3128	2.196	61.7039	21.4811	15.596	2.83665	19.5564	100.029	0.0354711	99.7404	2.196	151.675	20.857	16.6597	2.4231	20.391	100.002	-0.0036017	99.6817	2.2	58.97	21.9	13.13	2.5	17.11	100.01	0.05	99.7703
4.8835	123.989	21.8521	12.5439	2.04431	16.3715	100.012	0.0106167	99.3116	2.20433	61.8888	21.4808	15.5959	2.83505	19.5559	99.9843	0.0354084	99.739	2.20433	151.775	20.857	16.6959	2.42695	20.4268	99.9745	-0.0035605	99.6817	2.2	59.15	21.9	13.12	2.5	17.11	100.07	0.05	99.7683
4.90017	124.308	21.8519	12.5636	2.04543	16.3903	100.01	0.010501	99.3107	2.21267	62.0758	21.4805	15.5962	2.83352	19.5557	99.988	0.0350868	99.7376	2.21267	151.868	20.857	16.7314	2.4307	20.4617	100.011	-0.0032643	99.6818	2.21	59.34	21.9	13.11	2.5	17.1	99.96	0.05	99.7664
4.91683	124.629	21.8517	12.583	2.04651	16.4087	100.013	0.0103892	99.3098	2.221	62.2512	21.4803	15.5965	2.83202	19.5556	99.9868	0.0350199	99.7363	2.221	151.971	20.857	16.7671	2.43448	20.497	100.018	-0.0031984	99.6818	2.22	59.52	21.9	13.11	2.5	17.09	100.01	0.05	99.7645
4.93767	125.031	21.8515	12.6066	2.04778	16.4311	99.9792	0.0102739	99.309	2.22933	62.4321	21.48	15.597	2.83055	19.5556	99.9996	0.0346475	99.735	2.22933	152.061	20.8571	16.8031	2.4383	20.5325	99.9839	-0.0028456	99.682	2.23	59.7	21.9	13.1	2.49	17.08	100.03	0.05	99.7626
4.9585	125.432	21.8514	12.6298	2.049	16.4532	100.008	0.0101652	99.3082	2.23767	62.6111	21.4796	15.5978	2.82913	19.556	100.004	0.0346028	99.7335	2.23767	152.15	20.8571	16.8393	2.44214	20.5681	99.9778	-0.0027783	99.6822	2.24	59.88	21.9	13.09	2.49	17.07	99.98	0.05	99.7607
4.97517	125.755	21.8512	12.6484	2.04998	16.4709	100.024	0.0100605	99.3075	2.246	62.798	21.4794	15.5989	2.82775	19.5566	99.9591	0.0343534	99.7322	2.246	152.246	20.8571	16.8752	2.44596	20.6036	100.049	-0.0025011	99.6824	2.25	60.07	21.9	13.08	2.49	17.06	100.03	0.05	99.7586
4.99183	126.077	21.851	12.667	2.05097	16.4886	99.9677	0.00995251	99.3067	2.25433	62.9758	21.4791	15.6001	2.8264	19.5574	100.073	0.0343936	99.7309	2.25433	152.338	20.8572	16.9108	2.44975	20.6387	99.9849	-0.0024635	99.6825	2.25	60.24	21.9	13.08	2.49	17.06	99.98	0.05	99.7565
5.0085	126.393	21.8508	12.6859	2.05198	16.5066	100.001	0.00984542	99.3058	2.26267	63.1622	21.4788	15.601	2.82501	19.5579	99.9805	0.0342513	99.7297	2.26267	152.43	20.8572	16.9464	2.45354	20.6739	99.9701	-0.0023479	99.6826	2.26	60.43	21.9	13.07	2.48	17.05	100.01	0.05	99.7545
5.02933	126.794	21.8506	12.7098	2.05327	16.5293	100.006	0.0097338	99.3049	2.271	63.3354	21.4786	15.6023	2.82367	19.5587	100.029	0.0341887	99.7286	2.271	152.517	20.8572	16.9814	2.45726	20.7084	100.025	-0.0023559	99.6828	2.27	60.6	21.9	13.06	2.48	17.04	99.95	0.05	99.7526
5.05017	127.188	21.8504	12.7333	2.05453	16.5517	100.002	0.00961674	99.3038	2.27933	63.5145	21.4783	15.6041	2.8224	19.56	100.015	0.0340035	99.7274	2.27933	152.609	20.8572	17.0161	2.46094	20.7426	100.011	-0.0023962	99.6829	2.28	60.79	21.9	13.06	2.48	17.04	100	0.05	99.7505
5.06683	127.508	21.8502	12.7518	2.0555	16.5693	100.011	0.00950363	99.3031	2.28767	63.6941	21.478	15.6062	2.82119	19.5617	99.9595	0.033918	99.7261	2.28767	152.7	20.8573	17.0511	2.46467	20.7772	99.9069	-0.0024553	99.683	2.29	60.96	21.9	13.05	2.48	17.03	100.01	0.05	99.7487
5.0835	127.829	21.8501	12.7704	2.05648	16.587	99.9698	0.00939648	99.3025	2.296	63.8752	21.4777	15.6079	2.81993	19.5629	100.014	0.0338038	99.7247	2.296	152.792	20.8573	17.0884	2.46867	20.814	100.098	-0.0025008	99.683	2.3	61.14	21.89	13.04	2.47	17.02	100.02	0.05	99.7467
5.10017	128.149	21.8499	12.7884	2.05738	16.6041	100.022	0.0092895	99.3017	2.30433	64.049	21.4775	15.6103	2.81876	19.5648	99.9979	0.0337469	99.7233	2.30433	152.878	20.8573	17.1313	2.47332	20.8563	99.9582	-0.0025365	99.6831	2.3	61.32	21.89	13.04	2.47	17.02	99.96	0.05	99.7448
5.121	128.548	21.8497	12.811	2.05852	16.6255	100.007	0.00918061	99.3007	2.31267	64.2257	21.4772	15.6123	2.81755	19.5664	100.003	0.0337219	99.7221	2.31267	152.962	20.8573	17.1725	2.47779	20.8971	100.022	-0.0025677	99.6832	2.31	61.51	21.89	13.03	2.47	17.01	100.04	0.05	99.7427
5.14183	128.946	21.8495	12.8344	2.05976	16.6478	99.9917	0.00907652	99.2998	2.321	64.4053	21.4769	15.6142	2.81633	19.5679	100.033	0.0336283	99.7209	2.321	153.049	20.8573	17.2128	2.48215	20.9369	100.002	-0.002516	99.6832	2.32	61.68	21.89	13.03	2.47	17.01	100.02	0.05	99.7408
5.1585	129.263	21.8493	12.8526	2.06068	16.6651	100.006	0.00897386	99.299	2.32933	64.5837	21.4766	15.6172	2.81527	19.5704	99.9639	0.0336148	99.7196	2.32933	153.131	20.8573	17.2538	2.48659	20.9774	99.9924	-0.002509	99.6831	2.33	61.87	21.89	13.02	2.46	17	99.94	0.05	99.7391
5.17517	129.585	21.8492	12.871	2.06163	16.6826	100.016	0.00886661	99.2983	2.33767	64.7587	21.4764	15.62	2.81417	19.5727	99.9771	0.0334511	99.7183	2.33767	153.213	20.8573	17.2944	2.49098	21.0175	100.042	-0.0024677	99.6832	2.34	62.05	21.89	13.02	2.46	17	100.05	0.05	99.7372
5.19183	129.903	21.8491	12.8894	2.06257	16.7001	99.9874	0.00876055	99.2978	2.346	64.9372	21.476	15.6227	2.81308	19.575	100.017	0.0334472	99.7167	2.346	153.291	20.8573	17.3285	2.49463	21.0512	100	-0.0024369	99.6832	2.35	62.22	21.89	13.01	2.46	16.99	99.98	0.05	99.7353
5.21267	130.305	21.8489	12.9118	2.06368	16.7214	99.9926	0.00865587	99.2972	2.35433	65.1127	21.4757	15.6261	2.8121	19.5779	99.9698	0.0333548	99.7152	2.35433	153.368	20.8573	17.3621	2.49821	21.0844	99.9859	-0.0024396	99.6834	2.35	62.4	21.89	13.01	2.46	16.99	99.99	0.05	99.7334
5.2335	130.699	21.8488	12.9343	2.0648	16.7427	99.9848	0.00855322	99.2964	2.36267	65.2879	21.4754	15.6293	2.81107	19.5806	100.041	0.0333697	99.7139	2.36267	153.449	20.8574	17.3966	2.50191	21.1185	99.9548	-0.0024341	99.6835	2.36	62.57	21.89	13.01	2.46	16.98	100.01	0.05	99.7314
5.25017	131.02	21.8487	12.9518	2.06563	16.7593	99.998	0.00845636	99.2961	2.371	65.4652	21.4752	15.6323	2.81004	19.5832	99.968	0.0330655	99.7128	2.371	153.526	20.8574	17.4306	2.50554	21.152	100.047	-0.0024775	99.6837	2.37	62.75	21.89	13	2.46	16.98	99.98	0.05	99.7294
5.26683	131.338	21.8486	12.9696	2.06649	16.7762	100.014	0.00837155	99.2956	2.37933	65.6372	21.4749	15.6359	2.80909	19.5864	100.018	0.0330441	99.7116	2.37933	153.601	20.8575	17.4623	2.50892	21.1833	99.9874	-0.0024836	99.6839	2.38	62.92	21.89	13	2.45	16.98	100	0.05	99.7277
5.28767	131.734	21.8484	12.9917	2.06756	16.7971	100.002	0.00828529	99.2948	2.38767	65.8145	21.4746	15.6393	2.8081	19.5893	100.036	0.0325512	99.7101	2.38767	153.681	20.8575	17.4871	2.51148	21.2077	99.983	-0.0025757	99.6841	2.39	63.1	21.89	13	2.45	16.97	99.96	0.05	99.7259
5.3085	132.137	21.8483	13.0133	2.06857	16.8177	100.006	0.00819498	99.2941	2.396	65.9932	21.4743	15.6432	2.8072	19.5928	99.9486	0.0324874	99.7089	2.396	153.761	20.8575	17.5119	2.51404	21.2322	100.031	-0.0025887	99.6841	2.4	63.28	21.89	12.99	2.45	16.97	100.06	0.05	99.7242
5.32517	132.453	21.8481	13.031	2.06941	16.8344	99.9994	0.00810521	99.2934	2.40433	66.1641	21.474	15.6476	2.80637	19.5967	100.029	0.0322068	99.7075	2.40433	153.835	20.8575	17.5385	2.51682	21.2584	99.9459	-0.0026502	99.6843	2.4	63.46	21.89	12.99	2.45	16.96	99.98	0.05	99.7224
5.34183	132.774	21.848	13.0486	2.07026	16.8511	100.007	0.00801257	99.2927	2.41267	66.334	21.4738	15.6517	2.8055	19.6003	99.969	0.0320363	99.7063	2.41267	153.91	20.8576	17.5644	2.51953	21.2839	100.021	-0.0026969	99.6844	2.41	63.63	21.89	12.99	2.45	16.96	100.04	0.05	99.7205
5.3585	133.089	21.8478	13.0657	2.07104	16.8674	99.9746	0.00791693	99.2919	2.421	66.5155	21.4736	15.6557	2.80463	19.6039	100.005	0.0316864	99.7053	2.421	153.983	20.8576	17.5903	2.52224	21.3095	100.038	-0.0027598	99.6845	2.42	63.8	21.89	12.99	2.44	16.96	99.98	0.05	99.7187
5.37933	133.49	21.8476	13.0869	2.07198	16.8874	100.004	0.00782453	99.2911	2.42933	66.6858	21.4733	15.66	2.80379	19.6077	99.9976	0.0311594	99.704	2.42933	154.057	20.8576	17.6247	2.52594	21.3434	99.9819	-0.0027993	99.6846	2.43	63.98	21.89	12.98	2.44	16.96	100.02	0.05	99.7168
5.40017	133.889	21.8474	13.1075	2.07286	16.9069	100.012	0.0077317	99.2904	2.43767	66.863	21.473	15.6643	2.80296	19.6116	99.991	0.0310504	99.7028	2.43767	154.128	20.8576	17.6612	2.5299	21.3795	99.947	-0.0027433	99.6847	2.44	64.15	21.89	12.98	2.44	16.95	99.97	0.05	99.7151
5.41683	134.206	21.8473	13.1237	2.07352	16.9222	99.9951	0.00763811	99.2899	2.446	67.0385	21.4728	15.6687	2.80214	19.6155	100.002	0.0305442	99.7015	2.446	154.199	20.8576	17.6951	2.53355	21.413	100.065	-0.0026694	99.6847	2.45	64.33	21.89	12.98	2.44	16.95	100.02	0.05	99.7134
5.4335	134.525	21.8473	13.1399	2.07418	16.9375	100.002	0.00754846	99.2897	2.45433	67.2124	21.4725	15.6734	2.80137	19.6197	100.031	0.030417	99.7004	2.45433	154.266	20.8576	17.7284	2.53714	21.4459	99.9982	-0.0026428	99.6848	2.45	64.5	21.89	12.98	2.44	16.95	100.02	0.05	99.7118
5.45017	134.844	21.8472	13.1567	2.07491	16.9534	99.9877	0.0074556	99.2893	2.46267	67.3826	21.4722	15.6783	2.80062	19.6241	100.018	0.0300143	99.6991	2.46267	154.337	20.8576	17.7603	2.54056	21.4775	99.9961	-0.0024651	99.6849	2.46	64.67	21.89	12.98	2.44	16.95	100.02	0.05	99.7098
5.471	135.239	21.8471	13.1766	2.0757	16.9722	100.003	0.00736651	99.2887	2.471	67.5472	21.472	15.6833	2.79991	19.6287	99.957	0.0299315	99.6982	2.471	154.4	20.8577	17.792	2.54396	21.5087	99.9641	-0.0024699	99.6851	2.47	64.85	21.89	12.98	2.44	16.95	100	0.05	99.708
5.49183	135.643	21.8469	13.1966	2.07649	16.9911	100.001	0.00728633	99.2878	2.47933	67.7237	21.4718	15.6883	2.7992	19.6333	100.004	0.0293856	99.6971	2.47933	154.466	20.8577	17.8243	2.54745	21.5407	99.9963	-0.0024087	99.6853	2.48	65.02	21.89	12.98	2.43	16.95	99.98	0.05	99.7062
5.5085	135.961	21.8467	13.2125	2.07711	17.0061	99.9977	0.00720679	99.287	2.48767	67.8937	21.4716	15.693	2.79845	19.6375	100.042	0.0292312	99.696	2.48767	154.534	20.8577	17.855	2.55073	21.5709	99.991	-0.0024016	99.6853	2.49	65.19	21.89	12.98	2.43	16.94	99.98	0.05	99.7044
5.52517	136.282	21.8465	13.2284	2.07773	17.0211	100.019	0.00712802	99.2863	2.496	68.062	21.4713	15.6977	2.79769	19.6418	99.9731	0.0287514	99.6948	2.496	154.601	20.8577	17.8831	2.55373	21.5987	100.034	-0.0024248	99.6853	2.5	65.37	21.89	12.97	2.43	16.94	99.94	0.05	99.7028
5.546	136.681	21.8464	13.2479	2.07846	17.0395	99.9813	0.00704483	99.2855	2.50433	68.242	21.471	15.7034	2.79708	19.6469	100.02	0.0286712	99.6934	2.50433	154.662	20.8578	17.9096	2.55654	21.6249	99.9703	-0.0024416	99.6855	2.5	65.54	21.88	12.97	2.43	16.94	100.06	0.05	99.701
5.56683	137.082	21.8462	13.2676	2.07921	17.0581	100.022	0.00695847	99.2847	2.51267	68.4087	21.4708	15.7089	2.79645	19.652	100.007	0.0283383	99.6924	2.51267	154.735	20.8578	17.9359	2.55933	21.6508	100.091	-0.0025665	99.6856	2.51	65.71	21.88	12.97	2.43	16.94	99.96	0.05	99.6991
5.5835	137.4	21.8461	13.2834	2.07981	17.0729	99.9856	0.00687031	99.2843	2.521	68.5839	21.4706	15.7145	2.79583	19.6571	99.9515	0.028273	99.6913	2.521	154.804	20.8578	17.9643	2.56237	21.6789	99.9772	-0.0025945	99.6857	2.52	65.88	21.88	12.98	2.43	16.94	100.05	0.05	99.697
5.60017	137.72	21.846	13.2988	2.08036	17.0874	99.9712	0.00678752	99.2839	2.52933	68.7495	21.4704	15.7201	2.79522	19.6623	100.009	0.0278684	99.6904	2.52933	154.868	20.8578	17.9938	2.56553	21.708	99.9723	-0.0026549	99.6858	2.53	66.05	21.88	12.98	2.43	16.94	99.94	0.04	99.6952
5.61683	138.039	21.8459	13.3139	2.08088	17.1017	100.019	0.00671061	99.2835	2.53767	68.9165	21.4701	15.726	2.79466	19.6678	100.022	0.0277697	99.6891	2.53767	154.922	20.8578	18.0233	2.56869	21.7371	99.9902	-0.0026502	99.6858	2.54	66.22	21.88	12.98	2.43	16.94	100.06	0.04	99.6934
5.63767	138.441	21.8458	13.3329	2.08154	17.1196	100.01	0.00663307	99.2831	2.546	69.0903	21.4699	15.7321	2.79412	19.6733	99.9814	0.027488	99.6881	2.546	154.979	20.8579	18.0542	2.57203	21.7677	99.9639	-0.0026316	99.6859	2.55	66.4	21.88	12.98	2.42	16.94	99.97	0.04	99.6919
5.6585	138.843	21.8457	13.3519	2.0822	17.1375	99.9908	0.00655763	99.2826	2.55433	69.2584	21.4696	15.7382	2.79359	19.679	99.9495	0.0274097	99.6871	2.55433	155.038	20.8579	18.0853	2.57539	21.7984	99.9605	-0.0025343	99.686	2.55	66.57	21.88	12.98	2.42	16.94	99.99	0.04	99.6903
5.67517	139.16	21.8456	13.3669	2.08269	17.1516	99.9999	0.00648633	99.282	2.56267	69.4269	21.4694	15.7444	2.79307	19.6847	100.071	0.0273038	99.6859	2.56267	155.1	20.8579	18.1157	2.57868	21.8285	100.051	-0.0024697	99.686	2.56	66.74	21.88	12.98	2.42	16.94	100.03	0.04	99.6889
5.69183	139.481	21.8455	13.3813	2.08312	17.1651	100.011	0.0064122	99.2814	2.571	69.5891	21.4692	15.7507	2.79259	19.6907	99.9472	0.027175	99.6852	2.571	155.161	20.8579	18.1457	2.58191	21.8581	99.9927	-0.0023068	99.6862	2.57	66.91	21.88	12.98	2.42	16.95	100.02	0.04	99.6873
5.7085	139.8	21.8453	13.3958	2.08356	17.1787	99.9998	0.00634069	99.2809	2.57933	69.7596	21.469	15.7573	2.79212	19.6967	99.9895	0.0270843	99.6841	2.57933	155.214	20.858	18.1774	2.58535	21.8894	99.9883	-0.0022524	99.6863	2.58	67.08	21.88	12.98	2.42	16.95	99.99	0.04	99.6855
5.72933	140.205	21.8452	13.4139	2.08409	17.1956	99.9962	0.00627418	99.2802	2.58767	69.9291	21.4688	15.7634	2.79161	19.7024	100.016	0.026715	99.6832	2.58767	155.277	20.858	18.2102	2.58894	21.9219	99.9652	-0.0020339	99.6864	2.59	67.25	21.88	12.98	2.42	16.95	100.04	0.04	99.6841
5.75017	140.605	21.8451	13.4316	2.0846	17.2123	100.013	0.00621176	99.2796	2.596	70.0998	21.4686	15.7699	2.79115	19.7084	100.034	0.0266621	99.682	2.596	155.331	20.858	18.24	2.59216	21.9514	100.042	-0.0019959	99.6865	2.6	67.42	21.88	12.99	2.42	16.95	99.92	0.04	99.6826
5.76683	140.927	21.845	13.4458	2.08499	17.2256	99.9738	0.00615395	99.2793	2.60433	70.2675	21.4683	15.7765	2.79071	19.7146	100.01	0.0263659	99.681	2.60433	155.387	20.858	18.2623	2.59451	21.9733	99.9963	-0.0017462	99.6868	2.6	67.59	21.88	12.99	2.42	16.95	100.02	0.04	99.6812
5.7835	141.246	21.8449	13.4601	2.08539	17.239	100.019	0.00610123	99.2788	2.61267	70.429	21.4681	15.7835	2.79033	19.7211	100.003	0.0264207	99.6799	2.61267	155.448	20.8581	18.2843	2.59682	21.995	100.02	-0.0017412	99.687	2.61	67.76	21.88	12.99	2.42	16.95	100.02	0.04	99.6798
5.80433	141.649	21.8448	13.4776	2.08586	17.2554	100.014	0.00604409	99.2782	2.621	70.602	21.4679	15.7904	2.78993	19.7275	99.9706	0.0261548	99.679	2.621	155.505	20.8581	18.3112	2.59971	22.0216	99.9661	-0.0016381	99.6871	2.62	67.93	21.88	12.99	2.42	16.95	100.01	0.04	99.6781
5.82517	142.052	21.8446	13.4945	2.08626	17.2712	99.9921	0.00598201	99.2777	2.62933	70.7653	21.4677	15.7974	2.78956	19.7341	100.005	0.0261269	99.6782	2.62933	155.555	20.8581	18.3376	2.60255	22.0477	99.9977	-0.0016211	99.6871	2.63	68.1	21.88	13	2.41	16.96	100.01	0.04	99.6765
5.84183	142.376	21.8445	13.508	2.08659	17.2838	100.014	0.00591831	99.2772	2.63767	70.9345	21.4674	15.8044	2.78919	19.7407	100.021	0.0257168	99.6769	2.63767	155.607	20.8581	18.3634	2.60532	22.0732	100.014	-0.0015544	99.6871	2.64	68.26	21.88	13	2.41	16.96	99.96	0.04	99.6748
5.8585	142.698	21.8444	13.521	2.08689	17.2959	99.9764	0.00584929	99.2766	2.646	71.098	21.4672	15.8116	2.78885	19.7474	100.019	0.0257067	99.6759	2.646	155.66	20.8581	18.39	2.60819	22.0995	100.034	-0.0015606	99.6871	2.65	68.43	21.88	13	2.41	16.96	100.06	0.04	99.673
5.87517	143.023	21.8443	13.5344	2.08725	17.3085	99.9742	0.00577786	99.2761	2.65433	71.2732	21.4669	15.8193	2.78856	19.7546	99.9993	0.0255267	99.6745	2.65433	155.712	20.8581	18.4171	2.61111	22.1263	100.028	-0.0015908	99.6871	2.65	68.6	21.88	13	2.41	16.96	99.96	0.04	99.6715
5.896	143.426	21.8442	13.5511	2.08772	17.324	100.001	0.00570529	99.2755	2.66267	71.4404	21.4668	15.8268	2.78826	19.7617	100.005	0.0254519	99.6737	2.66267	155.765	20.8581	18.4439	2.614	22.1527	99.9484	-0.0015749	99.6871	2.66	68.77	21.88	13.01	2.41	16.97	100.04	0.04	99.6699
5.91683	143.829	21.8441	13.5677	2.08819	17.3395	100.037	0.00563545	99.275	2.671	71.5993	21.4665	15.8345	2.78798	19.7689	100.001	0.0253001	99.6727	2.671	155.815	20.8581	18.4705	2.61687	22.179	100.011	-0.0016232	99.6871	2.67	68.93	21.88	13.01	2.41	16.97	99.97	0.04	99.6683
5.9335	144.15	21.844	13.5812	2.08859	17.3521	99.9759	0.0055685	99.2747	2.67933	71.765	21.4664	15.8421	2.7877	19.7761	99.9654	0.0249651	99.6719	2.67933	155.861	20.8581	18.4972	2.61976	22.2054	99.9876	-0.0017006	99.687	2.68	69.09	21.88	13.01	2.41	16.97	99.98	0.04	99.6668
5.95017	144.473	21.8439	13.5948	2.08902	17.3649	100.002	0.00549954	99.2744	2.68767	71.9292	21.4662	15.8497	2.78742	19.7832	100.023	0.0248396	99.671	2.68767	155.914	20.8581	18.527	2.62302	22.2349	100.006	-0.0017537	99.6869	2.69	69.26	21.88	13.02	2.41	16.98	100.04	0.04	99.6654
5.96683	144.8	21.8438	13.6076	2.08934	17.3767	100.004	0.00543529	99.274	2.696	72.0954	21.466	15.8573	2.78713	19.7903	99.9878	0.0243988	99.67	2.696	155.963	20.8581	18.557	2.62629	22.2646	100.013	-0.0017962	99.6868	2.7	69.42	21.88	13.02	2.41	16.98	99.96	0.04	99.6639
5.98767	145.203	21.8437	13.6233	2.0897	17.3913	99.9963	0.00537501	99.2736	2.70433	72.2587	21.4657	15.8646	2.78683	19.7972	100.004	0.0243788	99.669	2.70433	156.006	20.8581	18.582	2.62899	22.2893	99.994	-0.0017617	99.6871	2.7	69.59	21.88	13.03	2.41	16.98	100.04	0.04	99.6625
6.0085	145.608	21.8437	13.6389	2.09005	17.4058	99.9782	0.00531505	99.2733	2.71267	72.428	21.4655	15.8723	2.78656	19.8044	99.9963	0.0239424	99.6678	2.71267	156.059	20.8581	18.6044	2.63138	22.3114	99.9614	-0.0019658	99.6872	2.71	69.76	21.88	13.03	2.41	16.99	99.98	0.04	99.6609
6.02517	145.93	21.8436	13.651	2.09029	17.4171	100.026	0.00525955	99.2728	2.721	72.5975	21.4654	15.8799	2.78629	19.8116	99.9986	0.0239098	99.6672	2.721	156.113	20.8582	18.6307	2.63424	22.3374	99.9706	-0.0019813	99.6874	2.72	69.93	21.88	13.03	2.41	16.99	99.98	0.04	99.6595
6.04183	146.253	21.8435	13.663	2.09051	17.4282	99.9838	0.00520396	99.2723	2.72933	72.7577	21.4652	15.8878	2.78605	19.819	99.9655	0.0233899	99.6663	2.72933	156.153	20.8582	18.6579	2.6372	22.3643	100.028	-0.0023103	99.6874	2.73	70.09	21.88	13.04	2.41	17	99.95	0.04	99.658
6.0585	146.579	21.8434	13.6754	2.09078	17.4397	100.015	0.00514505	99.2718	2.73767	72.9192	21.465	15.8954	2.78579	19.8262	100.072	0.0232185	99.6656	2.73767	156.201	20.8582	18.6839	2.64001	22.39	99.9409	-0.0023378	99.6875	2.74	70.25	21.88	13.04	2.41	17	100.04	0.04	99.6567
6.07933	146.986	21.8432	13.691	2.09113	17.4542	99.9925	0.00508427	99.271	2.746	73.0851	21.4648	15.9036	2.7856	19.8339	99.9625	0.0227224	99.6645	2.746	156.243	20.8583	18.7091	2.64275	22.415	100.089	-0.0025196	99.6877	2.75	70.42	21.87	13.05	2.41	17	100.06	0.04	99.6553
6.10017	147.391	21.8431	13.7063	2.09144	17.4684	100.019	0.00501933	99.2705	2.75433	73.2515	21.4646	15.9117	2.7854	19.8415	99.9796	0.0225993	99.6635	2.75433	156.285	20.8583	18.733	2.64533	22.4385	100.009	-0.0025341	99.6879	2.75	70.58	21.87	13.05	2.41	17.01	99.95	0.04	99.6539
6.11683	147.716	21.843	13.7189	2.09172	17.4801	100.008	0.00495825	99.2703	2.76267	73.4114	21.4644	15.9201	2.78525	19.8495	99.9853	0.0223698	99.6625	2.76267	156.327	20.8583	18.7571	2.64794	22.4624	99.9709	-0.0025454	99.6881	2.76	70.75	21.87	13.06	2.4	17.01	99.98	0.04	99.6525
6.1335	148.04	21.843	13.7308	2.09193	17.4912	99.9916	0.00489704	99.2701	2.771	73.5734	21.4642	15.9283	2.78508	19.8573	100.024	0.0223071	99.6617	2.771	156.367	20.8584	18.7812	2.65055	22.4862	99.9659	-0.002545	99.6882	2.77	70.91	21.87	13.06	2.4	17.02	100.06	0.04	99.6512
6.15433	148.448	21.8429	13.7456	2.09217	17.5048	100.004	0.00483372	99.2698	2.77933	73.7422	21.464	15.9364	2.78489	19.8649	100.016	0.0221375	99.661	2.77933	156.409	20.8584	18.8049	2.65312	22.5097	99.9849	-0.0024219	99.6885	2.78	71.07	21.87	13.07	2.4	17.02	99.96	0.04	99.6497
6.17517	148.853	21.8429	13.7598	2.09234	17.5179	99.9851	0.00477865	99.2696	2.78767	73.8985	21.4639	15.9451	2.78478	19.8731	99.9941	0.0220221	99.6602	2.78767	156.449	20.8584	18.8291	2.65575	22.5336	100.067	-0.0024518	99.6885	2.79	71.24	21.87	13.07	2.4	17.03	100.04	0.04	99.6482
6.19183	149.179	21.8428	13.7714	2.09251	17.5286	100.004	0.00472755	99.2691	2.796	74.0668	21.4637	15.9534	2.78463	19.881	99.9832	0.0217621	99.6594	2.796	156.493	20.8584	18.8559	2.65869	22.5601	99.997	-0.0022983	99.6885	2.8	71.4	21.87	13.08	2.4	17.03	99.96	0.04	99.6469
6.2085	149.503	21.8426	13.7828	2.09264	17.5391	99.9934	0.00467438	99.2686	2.80433	74.2243	21.4635	15.9619	2.78449	19.889	99.9892	0.021534	99.6584	2.80433	156.532	20.8584	18.8792	2.66122	22.5832	100.002	-0.0020959	99.6886	2.8	71.57	21.87	13.08	2.4	17.04	99.99	0.04	99.6453
6.22517	149.833	21.8425	13.7946	2.09283	17.55	99.9954	0.00462251	99.2682	2.81267	74.385	21.4633	15.9702	2.78435	19.8968	99.974	0.0214343	99.6576	2.81267	156.569	20.8585	18.901	2.66358	22.6047	100.01	-0.0020673	99.6887	2.81	71.73	21.87	13.09	2.4	17.04	99.99	0.04	99.6439
6.246	150.238	21.8425	13.8093	2.09306	17.5636	100.021	0.00456604	99.2678	2.821	74.5474	21.4631	15.9789	2.78425	19.9051	100.025	0.0214378	99.6568	2.821	156.609	20.8585	18.9237	2.66604	22.6271	100.012	-0.0018982	99.6889	2.82	71.89	21.87	13.1	2.4	17.05	100.06	0.04	99.6424
6.26683	150.649	21.8424	13.8238	2.09326	17.577	99.9926	0.00450456	99.2673	2.82933	74.7079	21.463	15.9872	2.78411	19.9129	100.01	0.0214002	99.6561	2.82933	156.655	20.8585	18.9461	2.66848	22.6493	99.9479	-0.0019111	99.689	2.83	72.05	21.87	13.1	2.4	17.05	99.96	0.04	99.6411
6.2835	150.976	21.8423	13.8356	2.09345	17.588	100.014	0.00444391	99.2671	2.83767	74.8698	21.4628	15.9957	2.78399	19.921	100.005	0.0212487	99.6555	2.83767	156.693	20.8585	18.9713	2.67124	22.6743	100.027	-0.0017749	99.689	2.84	72.22	21.87	13.11	2.4	17.06	100.01	0.04	99.6397
6.30017	151.303	21.8422	13.8474	2.09362	17.5989	99.9618	0.00438581	99.2668	2.846	75.0333	21.4626	16.0043	2.78389	19.9291	100.007	0.0211813	99.6545	2.846	156.731	20.8585	18.9985	2.67423	22.7011	99.9739	-0.0017532	99.689	2.85	72.38	21.87	13.11	2.4	17.06	100.02	0.04	99.6383
6.31683	151.628	21.8422	13.8589	2.09377	17.6095	100.031	0.00433005	99.2663	2.85433	75.1922	21.4625	16.0131	2.78381	19.9374	99.981	0.0210433	99.6537	2.85433	156.76	20.8585	19.0244	2.67708	22.7267	100.002	-0.0016424	99.689	2.85	72.54	21.87	13.12	2.4	17.07	100.01	0.04	99.6369
6.33767	152.038	21.842	13.8731	2.09393	17.6226	99.9939	0.00428012	99.2658	2.86267	75.3586	21.4623	16.0218	2.78374	19.9458	100.033	0.0210433	99.6527	2.86267	156.802	20.8585	19.049	2.67978	22.7511	100.036	-0.0016138	99.6889	2.86	72.7	21.87	13.13	2.4	17.08	99.98	0.04	99.6356
6.3585	152.448	21.8419	13.8874	2.0941	17.6357	99.9937	0.00423349	99.2653	2.871	75.5141	21.4621	16.0305	2.78366	19.954	99.9523	0.0210503	99.6519	2.871	156.834	20.8585	19.0723	2.68232	22.7742	99.9691	-0.0016046	99.6889	2.87	72.86	21.87	13.13	2.4	17.08	100	0.04	99.6344
6.37517	152.779	21.8418	13.8984	2.09418	17.6459	100.006	0.0041854	99.2648	2.87933	75.6775	21.4619	16.0394	2.7836	19.9624	100.032	0.0210716	99.6512	2.87933	156.862	20.8585	19.0954	2.68485	22.797	99.9901	-0.0015669	99.6889	2.88	73.03	21.87	13.14	2.4	17.09	100	0.04	99.6329
6.39183	153.105	21.8418	13.9094	2.09426	17.656	100.031	0.00413514	99.2646	2.88767	75.8376	21.4617	16.0485	2.78358	19.9711	100.014	0.0209841	99.6504	2.88767	156.901	20.8585	19.1185	2.68738	22.8198	100.061	-0.0015568	99.689	2.89	73.19	21.87	13.15	2.4	17.09	99.97	0.03	99.6316
6.41267	153.513	21.8417	13.9231	2.09436	17.6686	99.9843	0.00407559	99.2643	2.896	75.9954	21.4616	16.0576	2.78356	19.9797	99.9658	0.0209878	99.6496	2.896	156.932	20.8585	19.1417	2.68993	22.8428	99.9302	-0.0015332	99.6891	2.9	73.35	21.87	13.15	2.4	17.1	99.99	0.03	99.6303
6.4335	153.927	21.8417	13.9372	2.0945	17.6816	99.9791	0.00401305	99.2641	2.90433	76.159	21.4614	16.0666	2.78352	19.9883	100.001	0.0208127	99.6487	2.90433	156.966	20.8586	19.1649	2.69247	22.8657	100.07	-0.0015078	99.6892	2.9	73.51	21.87	13.16	2.4	17.11	100.02	0.03	99.629
6.45017	154.25	21.8416	13.948	2.09455	17.6914	100.014	0.00394966	99.264	2.91267	76.3214	21.4612	16.0758	2.78351	19.997	100.023	0.0207672	99.6479	2.91267	156.999	20.8586	19.1888	2.69511	22.8895	99.9663	-0.0014791	99.6893	2.91	73.67	21.87	13.16	2.4	17.11	100.04	0.03	99.6275
6.46683	154.58	21.8416	13.9586	2.09459	17.7012	100.019	0.00388915	99.2637	2.921	76.4777	21.461	16.085	2.78349	20.0057	100.007	0.0205094	99.647	2.921	157.031	20.8586	19.2113	2.69758	22.9117	99.9721	-0.0014079	99.6894	2.92	73.83	21.87	13.17	2.4	17.12	100.02	0.03	99.6261
6.4835	154.909	21.8415	13.9698	2.09469	17.7115	99.9691	0.00383557	99.2635	2.92933	76.6321	21.4609	16.094	2.78346	20.0143	99.9248	0.0202821	99.6463	2.92933	157.058	20.8586	19.2315	2.69979	22.9317	100.049	-0.0014061	99.6895	2.93	73.99	21.87	13.18	2.4	17.12	100.01	0.03	99.6249
6.50433	155.322	21.8414	13.9833	2.09476	17.7239	100.004	0.00378951	99.2631	2.93767	76.7939	21.4607	16.1032	2.78347	20.023	100.066	0.0201505	99.6454	2.93767	157.089	20.8587	19.2526	2.7021	22.9525	99.9209	-0.001417	99.6897	2.94	74.15	21.87	13.19	2.4	17.13	99.97	0.03	99.6236
6.52517	155.734	21.8413	13.9973	2.09488	17.7368	100.015	0.00374167	99.2625	2.946	76.9534	21.4605	16.1127	2.78351	20.0321	100.01	0.0196925	99.6447	2.946	157.126	20.8587	19.2743	2.70449	22.974	100.101	-0.0014968	99.6897	2.95	74.31	21.87	13.19	2.4	17.14	99.99	0.03	99.6224
6.54183	156.063	21.8413	14.0085	2.09498	17.7471	100.002	0.00369287	99.2623	2.95433	77.1076	21.4603	16.1222	2.78355	20.0411	100.027	0.0196471	99.6439	2.95433	157.16	20.8587	19.2967	2.70695	22.9962	99.9199	-0.001527	99.6898	2.95	74.47	21.87	13.2	2.4	17.14	99.96	0.03	99.6211
6.5585	156.395	21.8412	14.0196	2.09506	17.7573	99.9973	0.00364268	99.262	2.96267	77.2726	21.4601	16.1315	2.78356	20.0499	99.9612	0.019186	99.643	2.96267	157.188	20.8587	19.3196	2.70948	23.0189	100.055	-0.0015977	99.6899	2.96	74.63	21.87	13.21	2.4	17.15	100.01	0.03	99.62
6.57517	156.723	21.8411	14.0307	2.09515	17.7675	100.007	0.0035896	99.2617	2.971	77.4289	21.46	16.1404	2.78353	20.0584	100.047	0.0191358	99.6422	2.971	157.218	20.8587	19.3427	2.71204	23.0418	99.9365	-0.0016442	99.69	2.97	74.79	21.87	13.22	2.4	17.16	100	0.03	99.6189
6.596	157.136	21.8411	14.0445	2.09524	17.7802	99.9944	0.00353042	99.2615	2.97933	77.5872	21.4598	16.1499	2.78358	20.0675	99.9413	0.0186208	99.6415	2.97933	157.242	20.8587	19.3651	2.71451	23.064	100.049	-0.0016781	99.6901	2.98	74.95	21.87	13.22	2.4	17.17	100.06	0.03	99.6176
6.61683	157.551	21.841	14.058	2.0953	17.7926	100	0.00346888	99.261	2.98767	77.7477	21.4597	16.1594	2.78362	20.0765	100.021	0.0185606	99.6408	2.98767	157.269	20.8587	19.3869	2.71691	23.0855	100.002	-0.0016399	99.6899	2.99	75.11	21.87	13.23	2.4	17.17	99.94	0.03	99.6164
6.6335	157.879	21.8409	14.0692	2.09539	17.8029	99.9639	0.00340964	99.2606	2.996	77.9113	21.4595	16.1691	2.78371	20.0858	99.9584	0.0179792	99.64	2.996	157.298	20.8587	19.4086	2.71931	23.107	100.007	-0.0015784	99.6898	3	75.27	21.87	13.24	2.4	17.18	100.01	0.03	99.6152
6.65017	158.21	21.8408	14.0804	2.09549	17.8132	100.038	0.00334927	99.2602	3.00433	78.0648	21.4594	16.1789	2.78379	20.0951	100.028	0.0178787	99.6393	3.00433	157.328	20.8587	19.4312	2.72181	23.1294	100.023	-0.0015749	99.69	3	75.43	21.87	13.25	2.4	17.19	100.02	0.03	99.6141
6.671	158.623	21.8407	14.0938	2.09553	17.8255	99.9879	0.00328755	99.2598	3.01267	78.2232	21.4592	16.1884	2.78384	20.1042	100.011	0.0173025	99.6388	3.01267	157.347	20.8587	19.4531	2.72423	23.1511	99.9342	-0.0016575	99.6901	3.01	75.59	21.87	13.25	2.4	17.19	99.98	0.03	99.6128
6.69183	159.033	21.8406	14.1076	2.09562	17.8381	100	0.00323524	99.2595	3.021	78.3805	21.4591	16.1979	2.78389	20.1132	99.9619	0.0171946	99.6382	3.021	157.374	20.8587	19.4745	2.72661	23.1723	100.04	-0.0016495	99.69	3.02	75.75	21.87	13.26	2.4	17.2	100.01	0.03	99.6115
6.7085	159.365	21.8406	14.119	2.09573	17.8486	100.003	0.00318732	99.2593	3.02933	78.5331	21.459	16.2073	2.78393	20.1221	100.045	0.0168215	99.6376	3.02933	157.402	20.8587	19.4962	2.729	23.1937	100	-0.0016768	99.69	3.03	75.9	21.86	13.27	2.4	17.21	100.03	0.03	99.6101
6.72517	159.7	21.8406	14.13	2.09581	17.8588	99.9706	0.00314131	99.2593	3.03767	78.6995	21.4589	16.2169	2.78401	20.1314	100.028	0.0166282	99.637	3.03767	157.427	20.8588	19.5177	2.73139	23.215	99.9629	-0.0016566	99.6901	3.04	76.06	21.86	13.28	2.4	17.22	100.01	0.03	99.6088
6.74183	160.027	21.8406	14.1412	2.09589	17.8691	100.007	0.00309073	99.2593	3.046	78.8511	21.4587	16.2268	2.7841	20.1407	99.9368	0.0163295	99.6364	3.046	157.453	20.8588	19.5381	2.73365	23.2352	99.972	-0.0016489	99.6903	3.05	76.22	21.86	13.28	2.4	17.22	99.97	0.03	99.6075
6.76267	160.445	21.8406	14.1558	2.09607	17.8825	100.029	0.0030312	99.2591	3.05433	79.0115	21.4586	16.2368	2.78423	20.1503	100.029	0.016035	99.6357	3.05433	157.478	20.8588	19.5582	2.73588	23.2552	99.9914	-0.0016838	99.6903	3.05	76.38	21.86	13.29	2.4	17.23	100	0.03	99.6061
6.7835	160.859	21.8404	14.1701	2.09621	17.8957	99.9625	0.00296181	99.2586	3.06267	79.1686	21.4584	16.2465	2.78432	20.1596	100.001	0.0159926	99.635	3.06267	157.495	20.8588	19.5783	2.7381	23.275	100.044	-0.0016861	99.6905	3.06	76.53	21.86	13.3	2.4	17.24	100	0.03	99.605
6.80017	161.189	21.8404	14.1815	2.09632	17.9062	99.9936	0.00288934	99.2584	3.071	79.3267	21.4583	16.2561	2.78438	20.1687	100.029	0.0158828	99.6344	3.071	157.521	20.8589	19.5993	2.74044	23.2958	99.9655	-0.0018003	99.6907	3.07	76.69	21.86	13.31	2.4	17.25	100	0.03	99.6035
6.81683	161.522	21.8403	14.1936	2.09651	17.9174	100.003	0.00282053	99.2581	3.07933	79.4865	21.4582	16.2653	2.7844	20.1774	99.9049	0.0158474	99.6339	3.07933	157.549	20.8589	19.6226	2.74305	23.319	100.055	-0.001813	99.6908	3.08	76.85	21.86	13.32	2.4	17.25	100	0.03	99.6023
6.8335	161.854	21.8403	14.2052	2.09665	17.9281	100.036	0.00276052	99.2578	3.08767	79.6412	21.4581	16.2745	2.78443	20.1863	100.065	0.015923	99.6333	3.08767	157.568	20.8589	19.641	2.74507	23.3371	99.9711	-0.0019446	99.6908	3.09	77.01	21.86	13.32	2.4	17.26	100.03	0.03	99.6011
6.85433	162.266	21.8402	14.2194	2.09679	17.9412	99.9858	0.00270205	99.2576	3.096	79.7984	21.4579	16.2842	2.78451	20.1955	99.9521	0.0158992	99.6327	3.096	157.589	20.8589	19.6583	2.74698	23.3543	100.012	-0.001971	99.6907	3.1	77.17	21.86	13.33	2.4	17.27	99.95	0.03	99.5999
6.87517	162.684	21.8402	14.234	2.097	17.9546	100.01	0.00264052	99.2575	3.10433	79.9527	21.4578	16.2937	2.78457	20.2045	99.9742	0.0161355	99.6322	3.10433	157.608	20.8589	19.6763	2.74898	23.3721	100.044	-0.0019685	99.6909	3.1	77.33	21.86	13.34	2.4	17.28	100.07	0.03	99.5987
6.89183	163.017	21.8401	14.2459	2.09721	17.9656	99.9967	0.00257427	99.2572	3.11267	80.109	21.4577	16.3032	2.78463	20.2136	100.045	0.0161898	99.6316	3.11267	157.624	20.859	19.6941	2.75095	23.3897	99.9783	-0.0019642	99.6912	3.11	77.48	21.86	13.35	2.4	17.28	99.99	0.03	99.5976
6.9085	163.347	21.8401	14.2572	2.09738	17.976	99.9806	0.0025037	99.257	3.121	80.2649	21.4576	16.3125	2.78466	20.2224	99.9848	0.0163921	99.6311	3.121	157.644	20.859	19.7116	2.75289	23.4071	99.9724	-0.0020171	99.6912	3.12	77.64	21.86	13.36	2.4	17.29	100	0.03	99.5966
6.92517	163.679	21.84	14.269	2.09762	17.9869	99.9985	0.00243397	99.2565	3.12933	80.423	21.4575	16.322	2.78473	20.2315	99.9753	0.0163525	99.6305	3.12933	157.666	20.859	19.7293	2.75485	23.4246	100.007	-0.0020486	99.6912	3.13	77.8	21.86	13.36	2.4	17.3	99.96	0.03	99.5955
6.946	164.095	21.8399	14.284	2.09796	18.0008	100.013	0.00236641	99.2562	3.13767	80.5839	21.4573	16.3313	2.78476	20.2403	100.059	0.0163231	99.6298	3.13767	157.68	20.859	19.7469	2.75681	23.442	100.014	-0.0020021	99.6911	3.14	77.95	21.86	13.37	2.4	17.31	99.99	0.03	99.5944
6.96683	164.506	21.8398	14.2987	2.09825	18.0143	100.001	0.00230953	99.2559	3.146	80.7369	21.4572	16.3406	2.7848	20.2492	99.9635	0.0163095	99.6292	3.146	157.701	20.859	19.7649	2.75881	23.4598	99.9698	-0.0019567	99.6911	3.15	78.11	21.86	13.38	2.4	17.32	100.06	0.03	99.5932
6.9835	164.838	21.8398	14.3109	2.09854	18.0256	99.9738	0.0022593	99.2557	3.15433	80.8964	21.457	16.35	2.78486	20.2582	100	0.0161673	99.6285	3.15433	157.719	20.859	19.782	2.76071	23.4767	100.007	-0.0018933	99.6912	3.15	78.27	21.86	13.39	2.4	17.32	99.94	0.03	99.5922
7.00017	165.168	21.8398	14.3232	2.09884	18.0371	100.029	0.00220929	99.2558	3.16267	81.0463	21.4569	16.3596	2.78495	20.2673	100.043	0.0161707	99.6277	3.16267	157.737	20.859	19.7965	2.76233	23.4912	99.9619	-0.0018782	99.6913	3.16	78.43	21.86	13.4	2.4	17.33	100.03	0.03	99.5911
7.021	165.589	21.8398	14.3384	2.0992	18.0511	100.009	0.00215863	99.2559	3.171	81.2058	21.4567	16.3691	2.78505	20.2764	100.008	0.0160912	99.6271	3.171	157.75	20.859	19.815	2.7644	23.5095	100.056	-0.0019118	99.6914	3.17	78.58	21.86	13.41	2.4	17.34	99.99	0.03	99.5901
7.04183	166.006	21.8398	14.3537	2.09956	18.0653	99.9874	0.00210719	99.2558	3.17933	81.3633	21.4566	16.3783	2.78511	20.2851	99.9888	0.0160644	99.6264	3.17933	157.77	20.8591	19.8344	2.76658	23.5287	99.9864	-0.001942	99.6916	3.18	78.74	21.86	13.41	2.4	17.35	100	0.03	99.5891
7.0585	166.338	21.8398	14.3657	2.09983	18.0764	99.9976	0.00204788	99.2558	3.18767	81.5239	21.4564	16.3877	2.78522	20.2941	99.9664	0.0158942	99.6256	3.18767	157.79	20.8591	19.8529	2.76865	23.547	100.01	-0.0019276	99.6916	3.19	78.89	21.86	13.42	2.4	17.36	99.94	0.03	99.5879
7.07517	166.67	21.8398	14.3783	2.10015	18.0881	100.027	0.00198389	99.2555	3.196	81.6771	21.4563	16.3972	2.78534	20.3031	99.9875	0.0157098	99.625	3.196	157.804	20.8591	19.8714	2.77073	23.5654	99.9811	-0.0019378	99.6917	3.2	79.05	21.86	13.43	2.4	17.36	100.08	0.03	99.5869
7.09183	167.006	21.8396	14.3908	2.10047	18.0997	99.9567	0.00191807	99.255	3.20433	81.8324	21.4561	16.4069	2.7855	20.3124	100.033	0.0157276	99.6242	3.20433	157.824	20.8591	19.8928	2.77314	23.5866	100.044	-0.0019011	99.6919	3.2	79.21	21.86	13.44	2.4	17.37	99.96	0.03	99.5857
7.11267	167.425	21.8396	14.4066	2.10087	18.1142	100.016	0.00184867	99.2546	3.21267	81.9902	21.4559	16.4163	2.78564	20.3214	99.973	0.0154752	99.6234	3.21267	157.836	20.8591	19.9158	2.77574	23.6094	100.008	-0.0018148	99.6919	3.21	79.36	21.86	13.45	2.4	17.38	100.03	0.03	99.5847
7.1335	167.838	21.8396	14.4219	2.10123	18.1285	100.015	0.00178357	99.2546	3.221	82.1453	21.4558	16.4261	2.78583	20.3307	100.003	0.015466	99.6229	3.221	157.85	20.8591	19.9336	2.77774	23.6271	99.9707	-0.0018418	99.692	3.22	79.52	21.86	13.46	2.4	17.39	100	0.03	99.5837
7.15017	168.172	21.8395	14.4341	2.10151	18.1397	99.9863	0.00172144	99.2544	3.22933	82.2985	21.4557	16.4359	2.78603	20.34	100.076	0.0151441	99.6225	3.22933	157.866	20.8592	19.951	2.7797	23.6443	100.037	-0.0018693	99.6922	3.23	79.67	21.86	13.47	2.4	17.4	99.96	0.03	99.5827
7.16683	168.505	21.8395	14.4463	2.10179	18.1511	100.015	0.00165629	99.2542	3.23767	82.4531	21.4556	16.4455	2.78623	20.3492	99.9613	0.0150965	99.6221	3.23767	157.881	20.8592	19.9696	2.78179	23.6627	99.9436	-0.0018915	99.6923	3.24	79.83	21.86	13.47	2.4	17.4	100.04	0.03	99.5818
7.1835	168.839	21.8395	14.459	2.10213	18.1629	100.012	0.00159706	99.2544	3.246	82.6115	21.4555	16.4553	2.78645	20.3586	99.9399	0.0147366	99.6216	3.246	157.891	20.8592	19.9874	2.7838	23.6804	100.057	-0.0018334	99.6922	3.25	79.99	21.86	13.48	2.4	17.41	99.98	0.03	99.5807
7.20433	169.259	21.8395	14.4753	2.10259	18.1779	99.9899	0.00153609	99.2543	3.25433	82.771	21.4554	16.465	2.78665	20.3678	99.9981	0.0146875	99.621	3.25433	157.904	20.8592	20.0042	2.78568	23.697	99.98	-0.0018251	99.6922	3.25	80.14	21.86	13.49	2.4	17.42	100	0.03	99.5797
7.22517	169.673	21.8394	14.4918	2.10308	18.1933	99.9927	0.00147389	99.2539	3.26267	82.9257	21.4553	16.4749	2.78687	20.3773	100.02	0.014391	99.6204	3.26267	157.915	20.8592	20.0211	2.78758	23.7137	100.006	-0.0017266	99.6924	3.26	80.3	21.86	13.5	2.4	17.43	100	0.03	99.5785
7.24183	170.009	21.8394	14.5047	2.10345	18.2054	99.9858	0.00141491	99.254	3.271	83.0825	21.4552	16.4847	2.78708	20.3866	100.001	0.0143557	99.6199	3.271	157.926	20.8593	20.0386	2.78955	23.7311	99.9644	-0.0017427	99.6925	3.27	80.45	21.86	13.51	2.4	17.44	100.02	0.03	99.5776
7.2585	170.346	21.8394	14.5181	2.10386	18.2178	100.009	0.001357	99.2538	3.27933	83.2331	21.4551	16.4944	2.78729	20.3958	100.013	0.0142225	99.6194	3.27933	157.942	20.8593	20.056	2.79153	23.7484	99.9976	-0.0017973	99.6925	3.28	80.61	21.86	13.52	2.4	17.44	100.01	0.03	99.5766
7.27933	170.761	21.8393	14.5348	2.10436	18.2333	99.9858	0.00130012	99.2536	3.28767	83.3903	21.455	16.5039	2.78747	20.4049	99.9812	0.0140503	99.619	3.28767	157.953	20.8592	20.0707	2.79318	23.763	99.9923	-0.0018291	99.6925	3.29	80.77	21.86	13.53	2.4	17.45	99.99	0.03	99.5756
7.30017	171.177	21.8393	14.5516	2.10488	18.249	100.032	0.00124222	99.2535	3.296	83.5425	21.4549	16.5134	2.78765	20.414	100.012	0.0138697	99.6186	3.296	157.964	20.8593	20.0833	2.79459	23.7754	100.01	-0.001986	99.6926	3.3	80.92	21.86	13.53	2.4	17.46	99.99	0.03	99.5745
7.31683	171.511	21.8393	14.5658	2.10539	18.2623	100	0.00118623	99.2533	3.30433	83.6964	21.4548	16.5228	2.78782	20.423	99.9722	0.0137939	99.618	3.30433	157.971	20.8593	20.1007	2.79656	23.7926	100.013	-0.0020786	99.6926	3.3	81.08	21.86	13.54	2.4	17.47	99.98	0.03	99.5734
7.3335	171.845	21.8392	14.5797	2.10585	18.2752	99.9931	0.00113177	99.2531	3.31267	83.8529	21.4546	16.5319	2.78794	20.4316	99.9353	0.0137237	99.6172	3.31267	157.98	20.8593	20.1178	2.7985	23.8096	100.043	-0.002149	99.6926	3.31	81.23	21.86	13.55	2.4	17.48	100.04	0.03	99.5724
7.35017	172.177	21.8392	14.5931	2.10627	18.2877	100.011	0.00107023	99.2532	3.321	84.0066	21.4545	16.5413	2.7881	20.4405	100.068	0.013803	99.6167	3.321	157.994	20.8593	20.1339	2.80032	23.8256	99.9835	-0.0022762	99.6927	3.32	81.39	21.86	13.56	2.4	17.49	99.99	0.03	99.5712
7.371	172.598	21.8393	14.6108	2.10689	18.3043	99.9877	0.00100482	99.2534	3.32933	84.1602	21.4544	16.5502	2.7882	20.449	99.9804	0.013821	99.6161	3.32933	157.999	20.8593	20.1504	2.8022	23.842	99.9649	-0.0022672	99.6928	3.33	81.54	21.86	13.57	2.4	17.49	100.03	0.03	99.5703
7.39183	173.018	21.8393	14.6286	2.10751	18.3209	99.9839	0.000946	99.2534	3.33767	84.3206	21.4542	16.5593	2.78833	20.4577	100.029	0.013776	99.6156	3.33767	158.011	20.8593	20.1676	2.80416	23.859	100	-0.0024401	99.6929	3.34	81.7	21.86	13.58	2.4	17.5	99.99	0.03	99.5692
7.4085	173.348	21.8393	14.6429	2.10802	18.3342	100.005	0.000891	99.2535	3.346	84.4745	21.4541	16.5684	2.78845	20.4663	100.014	0.013756	99.615	3.346	158.018	20.8593	20.1848	2.80611	23.876	99.9923	-0.0024586	99.6929	3.35	81.86	21.86	13.59	2.4	17.51	99.95	0.03	99.5684
7.42517	173.685	21.8393	14.657	2.10851	18.3474	100.008	0.000835	99.2533	3.35433	84.6299	21.454	16.5773	2.78855	20.4748	99.9557	0.0135794	99.6145	3.35433	158.025	20.8593	20.2006	2.80791	23.8918	100.052	-0.0025271	99.693	3.35	82.02	21.86	13.6	2.4	17.52	99.98	0.03	99.5673
7.44183	174.019	21.8392	14.6715	2.10904	18.361	99.9843	0.00078	99.2529	3.36267	84.7887	21.4539	16.586	2.78863	20.483	100.063	0.0135374	99.6139	3.36267	158.036	20.8594	20.2137	2.80939	23.9048	99.93	-0.0025037	99.6931	3.36	82.17	21.86	13.61	2.4	17.53	100.05	0.03	99.5663
7.46267	174.437	21.8392	14.6895	2.10969	18.3778	100.006	0.000719	99.2529	3.371	84.9354	21.4538	16.5949	2.78873	20.4916	99.9608	0.0134395	99.6133	3.371	158.043	20.8594	20.2294	2.81118	23.9203	100.03	-0.0025322	99.6934	3.37	82.33	21.86	13.61	2.4	17.54	99.99	0.03	99.5652
7.4835	174.853	21.8392	14.7076	2.11035	18.3947	100.007	0.00065	99.253	3.37933	85.0939	21.4537	16.6037	2.78881	20.4998	99.9719	0.0134472	99.6129	3.37933	158.054	20.8595	20.2445	2.8129	23.9353	99.9664	-0.0025197	99.6935	3.38	82.48	21.85	13.62	2.4	17.54	99.98	0.03	99.5642
7.50017	175.19	21.8392	14.7228	2.11096	18.409	99.9867	0.00058	99.2532	3.38767	85.2521	21.4536	16.6129	2.78896	20.5087	100.007	0.0132416	99.6125	3.38767	158.06	20.8595	20.2588	2.81452	23.9495	99.9849	-0.0024732	99.6937	3.39	82.64	21.85	13.63	2.4	17.55	99.96	0.03	99.5632
7.51683	175.521	21.8392	14.7383	2.1116	18.4236	100.023	0.000513	99.2532	3.396	85.4082	21.4535	16.6221	2.78909	20.5174	99.9542	0.0132413	99.6121	3.396	158.068	20.8595	20.2731	2.81615	23.9636	100.008	-0.0024557	99.6939	3.4	82.79	21.85	13.64	2.4	17.56	100.09	0.03	99.5622
7.53767	175.938	21.8393	14.7573	2.11237	18.4414	100.001	0.000448	99.2532	3.40433	85.5621	21.4533	16.631	2.78918	20.5259	100.048	0.0129372	99.6114	3.40433	158.071	20.8596	20.2867	2.8177	23.9771	100.021	-0.0023446	99.6941	3.4	82.95	21.85	13.65	2.4	17.57	99.96	0.03	99.5612
7.5585	176.357	21.8392	14.7769	2.11319	18.4598	100.001	0.000394	99.2528	3.41267	85.7181	21.4532	16.6401	2.78931	20.5346	100.013	0.0127871	99.6109	3.41267	158.078	20.8596	20.3004	2.81926	23.9908	100.042	-0.0023629	99.6941	3.41	83.1	21.85	13.66	2.4	17.58	100	0.03	99.5602
7.57517	176.691	21.8391	14.7921	2.1138	18.4741	99.9808	0.000344	99.2525	3.421	85.8677	21.4531	16.6493	2.78944	20.5432	99.9672	0.0126097	99.6103	3.421	158.085	20.8596	20.3142	2.82084	24.0045	99.9362	-0.0022617	99.6943	3.42	83.26	21.85	13.67	2.4	17.59	100.02	0.03	99.5593
7.59183	177.026	21.8391	14.8076	2.11444	18.4887	100.013	0.000297	99.2523	3.42933	86.0294	21.453	16.6584	2.78957	20.552	100.036	0.0124803	99.6099	3.42933	158.086	20.8596	20.3279	2.8224	24.018	100.043	-0.0021585	99.6944	3.43	83.41	21.85	13.67	2.4	17.59	100	0.03	99.5581
7.6085	177.358	21.8391	14.8231	2.11509	18.5033	100.011	0.000245	99.2524	3.43767	86.1828	21.4529	16.6677	2.78971	20.5608	100.001	0.012484	99.6094	3.43767	158.092	20.8596	20.3424	2.82406	24.0324	100.014	-0.0020781	99.6944	3.44	83.57	21.85	13.68	2.4	17.6	100.01	0.03	99.5571
7.62933	177.776	21.839	14.8424	2.11587	18.5214	99.9745	0.000182	99.2522	3.446	86.3407	21.4528	16.6767	2.78982	20.5693	100.02	0.0123452	99.609	3.446	158.097	20.8596	20.3594	2.82601	24.0493	99.9838	-0.0019053	99.6944	3.45	83.72	21.85	13.69	2.4	17.61	99.99	0.03	99.5561
7.65017	178.193	21.8391	14.8624	2.11673	18.5402	100.009	0.00011	99.2523	3.45433	86.4951	21.4527	16.6855	2.78991	20.5777	99.9814	0.0122962	99.6086	3.45433	158.101	20.8597	20.3737	2.82765	24.0634	100.007	-0.0018969	99.6945	3.45	83.88	21.85	13.7	2.4	17.62	99.97	0.03	99.5551
7.66683	178.527	21.8391	14.8782	2.11741	18.555	100.019	3.1e-05	99.2525	3.46267	86.6497	21.4526	16.6946	2.79004	20.5864	100.008	0.0121297	99.6081	3.46267	158.107	20.8597	20.3885	2.82935	24.0782	99.9746	-0.0016475	99.6945	3.46	84.03	21.85	13.71	2.4	17.63	100.02	0.02	99.5541
7.6835	178.863	21.8391	14.8945	2.11813	18.5704	100.004	-4.82e-05	99.2526	3.471	86.8084	21.4525	16.703	2.79006	20.5943	100.016	0.0121303	99.6075	3.471	158.107	20.8597	20.4039	2.83112	24.0934	100.001	-0.0015817	99.6946	3.47	84.19	21.85	13.72	2.4	17.63	100.02	0.02	99.5533
7.70017	179.197	21.8391	14.9108	2.11887	18.5858	99.9909	-0.000119	99.2526	3.47933	86.9622	21.4524	16.7115	2.7901	20.6024	99.962	0.0120496	99.607	3.47933	158.109	20.8597	20.4191	2.83289	24.1086	99.9859	-0.001374	99.6945	3.48	84.35	21.85	13.73	2.4	17.64	99.98	0.02	99.5524
7.721	179.615	21.8392	14.9314	2.11979	18.6052	99.9941	-0.000181	99.2527	3.48767	87.1206	21.4523	16.7203	2.79017	20.6107	100.031	0.0120773	99.6067	3.48767	158.109	20.8597	20.4347	2.83469	24.1241	100.019	-0.0013277	99.6945	3.49	84.5	21.85	13.73	2.4	17.65	99.95	0.02	99.5515
7.74183	180.033	21.8391	14.9525	2.12078	18.6251	99.9943	-0.000234	99.2526	3.496	87.2754	21.4522	16.7289	2.79023	20.6189	99.9741	0.0119653	99.6063	3.496	158.11	20.8597	20.4499	2.83644	24.1391	100.024	-0.0011827	99.6945	3.5	84.66	21.85	13.74	2.4	17.66	100.04	0.02	99.5504
7.7585	180.365	21.8392	14.9695	2.12158	18.6412	100.013	-0.000286	99.2528	3.50433	87.4323	21.4522	16.7373	2.79026	20.6269	100.003	0.0119017	99.6059	3.50433	158.112	20.8597	20.4645	2.83813	24.1536	99.9983	-0.0011236	99.6946	3.5	84.81	21.85	13.75	2.41	17.67	99.97	0.02	99.5495
7.77517	180.702	21.8391	14.9865	2.12238	18.6572	99.9983	-0.000334	99.2526	3.51267	87.588	21.452	16.7459	2.7903	20.6351	100.016	0.0117937	99.6054	3.51267	158.115	20.8597	20.4764	2.83951	24.1655	100.002	-0.0010266	99.6947	3.51	84.97	21.85	13.76	2.41	17.67	100.03	0.02	99.5487
7.79183	181.037	21.8391	15.0037	2.1232	18.6735	100.005	-0.000384	99.2525	3.521	87.7437	21.452	16.7545	2.79035	20.6432	99.9877	0.0117512	99.605	3.521	158.115	20.8597	20.4854	2.84055	24.1744	99.995	-0.0010032	99.6949	3.52	85.13	21.85	13.77	2.41	17.68	100.02	0.02	99.5479
7.81267	181.456	21.8391	15.025	2.12421	18.6936	100.01	-0.000442	99.2525	3.52933	87.8972	21.4518	16.7635	2.79046	20.6518	100.009	0.0117518	99.6044	3.52933	158.115	20.8598	20.4963	2.84181	24.1852	99.9973	-0.00098442	99.695	3.53	85.28	21.85	13.78	2.41	17.69	99.99	0.02	99.5471
7.8335	181.87	21.8391	15.0466	2.12525	18.714	99.998	-0.000498	99.2525	3.53767	88.0527	21.4517	16.7724	2.79056	20.6603	100.03	0.0117224	99.6038	3.53767	158.119	20.8597	20.5072	2.84307	24.196	100.013	-0.00098838	99.6949	3.54	85.43	21.85	13.78	2.41	17.7	100.01	0.02	99.5462
7.85017	182.203	21.8391	15.0638	2.12607	18.7303	99.983	-0.000552	99.2526	3.546	88.21	21.4516	16.7812	2.79062	20.6685	99.9766	0.0117058	99.6034	3.546	158.118	20.8597	20.5178	2.8443	24.2065	99.9735	-0.00098154	99.6949	3.55	85.59	21.85	13.79	2.41	17.71	100.01	0.02	99.5456
7.86683	182.54	21.8391	15.0814	2.12696	18.7469	99.9973	-0.00061	99.2527	3.55433	88.3642	21.4515	16.7899	2.7907	20.6769	99.9763	0.0116668	99.603	3.55433	158.115	20.8598	20.5289	2.84559	24.2176	100.025	-0.00094532	99.6949	3.55	85.74	21.85	13.8	2.41	17.71	100	0.02	99.5446
7.88767	182.958	21.8392	15.1038	2.12814	18.7681	100.005	-0.000665	99.2529	3.56267	88.5141	21.4515	16.7987	2.79077	20.6852	100.054	0.0116802	99.6026	3.56267	158.116	20.8598	20.54	2.84689	24.2286	99.9701	-0.0009494	99.6951	3.56	85.9	21.85	13.81	2.41	17.72	100.04	0.02	99.5438
7.9085	183.376	21.8392	15.126	2.12932	18.7891	99.9777	-0.000721	99.2531	3.571	88.6711	21.4513	16.8071	2.79081	20.6932	99.9403	0.0116429	99.602	3.571	158.115	20.8598	20.551	2.84816	24.2395	99.9991	-0.0009502	99.6951	3.57	86.06	21.85	13.82	2.41	17.73	99.97	0.02	99.5429
7.92517	183.708	21.8392	15.1442	2.13033	18.8064	100.043	-0.000776	99.253	3.57933	88.8237	21.4513	16.8156	2.79085	20.7012	100.006	0.0116612	99.6017	3.57933	158.114	20.8598	20.562	2.84944	24.2504	100.017	-0.00098203	99.6951	3.58	86.21	21.85	13.83	2.41	17.74	100.03	0.02	99.5421
7.94183	184.042	21.8392	15.1629	2.1314	18.8241	99.9737	-0.000828	99.253	3.58767	88.9861	21.4511	16.824	2.79088	20.7092	100.019	0.011812	99.6012	3.58767	158.115	20.8598	20.5727	2.8507	24.2611	100.019	-0.0009652	99.6951	3.59	86.36	21.85	13.83	2.41	17.74	99.97	0.02	99.5411
7.9585	184.377	21.8392	15.1817	2.13248	18.8419	100.002	-0.000882	99.2531	3.596	89.1466	21.4511	16.8323	2.7909	20.7171	99.9699	0.0117989	99.6008	3.596	158.113	20.8598	20.5864	2.8523	24.2747	100.015	-0.00096023	99.6951	3.6	86.53	21.85	13.84	2.41	17.75	100.01	0.02	99.5401
7.97933	184.795	21.8392	15.205	2.13381	18.8641	100.002	-0.000943	99.2531	3.60433	89.2993	21.451	16.8405	2.7909	20.7249	100.021	0.0118261	99.6004	3.60433	158.11	20.8598	20.6027	2.8542	24.2909	99.9953	-0.00095319	99.695	3.6	86.68	21.85	13.85	2.41	17.76	99.95	0.02	99.5392
8.00017	185.211	21.8392	15.2291	2.13522	18.8869	99.9827	-0.00101	99.2529	3.61267	89.4528	21.4509	16.8485	2.79087	20.7324	100.012	0.0117506	99.5999	3.61267	158.107	20.8598	20.617	2.85587	24.3051	99.9998	-0.00093121	99.6951	3.61	86.83	21.85	13.86	2.41	17.77	100.05	0.02	99.5384
8.01683	185.546	21.8392	15.248	2.13631	18.9048	99.9965	-0.00107	99.253	3.621	89.608	21.4508	16.8563	2.79082	20.7398	99.9735	0.0116089	99.5996	3.621	158.105	20.8598	20.6306	2.85747	24.3186	99.9565	-0.00099577	99.6951	3.62	86.99	21.85	13.87	2.41	17.78	100	0.02	99.5375
8.0335	185.881	21.8392	15.267	2.13741	18.9229	100.026	-0.00114	99.2531	3.62933	89.7657	21.4507	16.8644	2.7908	20.7474	100.009	0.011576	99.5989	3.62933	158.105	20.8598	20.6441	2.85905	24.332	100.04	-0.00097676	99.6952	3.63	87.15	21.85	13.87	2.41	17.78	99.98	0.02	99.5365
8.05017	186.213	21.8393	15.2864	2.13856	18.9413	100.019	-0.0012	99.2533	3.63767	89.9232	21.4506	16.8725	2.79079	20.7551	100	0.011497	99.5986	3.63767	158.097	20.8598	20.6568	2.86054	24.3446	99.9602	-0.0011074	99.6952	3.64	87.3	21.85	13.88	2.41	17.79	99.98	0.02	99.5355
8.071	186.63	21.8394	15.3105	2.13996	18.9642	99.9773	-0.00126	99.2537	3.646	90.0772	21.4505	16.8807	2.79078	20.7628	99.9872	0.0114994	99.5981	3.646	158.095	20.8598	20.6691	2.86198	24.3568	99.9949	-0.0011199	99.6953	3.65	87.46	21.85	13.89	2.41	17.8	100.01	0.02	99.5347
8.09183	187.049	21.8395	15.3343	2.14134	18.9868	100.006	-0.00132	99.2542	3.65433	90.2345	21.4504	16.8888	2.79076	20.7705	99.9843	0.0114295	99.5977	3.65433	158.089	20.8598	20.6809	2.86337	24.3686	100.029	-0.0011473	99.6953	3.65	87.61	21.85	13.9	2.41	17.81	100.04	0.02	99.5338
8.1085	187.382	21.8395	15.3539	2.1425	19.0055	99.9993	-0.00139	99.2542	3.66267	90.3863	21.4503	16.8971	2.79078	20.7784	100.001	0.0113904	99.5971	3.66267	158.082	20.8599	20.6926	2.86475	24.3802	100.01	-0.0011472	99.6954	3.66	87.77	21.85	13.91	2.41	17.81	99.99	0.02	99.5329
8.12517	187.715	21.8395	15.3736	2.14367	19.0242	100.017	-0.00147	99.2543	3.671	90.5447	21.4502	16.9052	2.79076	20.7861	100.02	0.0111227	99.5967	3.671	158.074	20.8599	20.7042	2.86613	24.3918	99.9824	-0.001242	99.6954	3.67	87.92	21.85	13.91	2.41	17.82	100.01	0.02	99.5322
8.146	188.134	21.8395	15.3983	2.14515	19.0477	99.9909	-0.00154	99.2542	3.67933	90.7012	21.4501	16.9132	2.79073	20.7936	100.025	0.0109787	99.5961	3.67933	158.073	20.8599	20.712	2.86705	24.3995	100.019	-0.00132	99.6955	3.68	88.08	21.85	13.92	2.41	17.83	100.03	0.02	99.5314
8.16683	188.551	21.8394	15.4236	2.14668	19.0718	100.008	-0.00161	99.2541	3.68767	90.8579	21.4499	16.9211	2.79068	20.8011	99.9585	0.0108598	99.5956	3.68767	158.068	20.8599	20.7175	2.86772	24.405	99.975	-0.0013495	99.6956	3.69	88.24	21.85	13.93	2.41	17.84	99.98	0.02	99.5304
8.1835	188.887	21.8395	15.4438	2.14791	19.091	99.9923	-0.00167	99.2542	3.696	91.0135	21.4499	16.9292	2.79067	20.8087	100.027	0.0107305	99.5952	3.696	158.061	20.8599	20.7242	2.86852	24.4117	100.024	-0.0014269	99.6957	3.7	88.4	21.85	13.94	2.41	17.84	100.01	0.02	99.5294
8.20017	189.22	21.8395	15.4637	2.1491	19.11	99.9927	-0.00172	99.2544	3.70433	91.1707	21.4498	16.937	2.79062	20.8162	100.002	0.0107255	99.5947	3.70433	158.05	20.8599	20.7305	2.86928	24.4179	100.012	-0.0014372	99.6958	3.7	88.55	21.85	13.95	2.41	17.85	99.98	0.02	99.5288
8.21683	189.554	21.8396	15.484	2.15033	19.1293	100.019	-0.00178	99.2546	3.71267	91.3291	21.4497	16.9448	2.79056	20.8235	99.9847	0.0104165	99.5946	3.71267	158.046	20.8599	20.737	2.87007	24.4244	99.985	-0.0014041	99.6958	3.71	88.71	21.85	13.95	2.41	17.86	99.98	0.02	99.5279
8.23767	189.971	21.8397	15.5096	2.15189	19.1536	99.9818	-0.00183	99.2551	3.721	91.4796	21.4496	16.9528	2.79052	20.831	100.048	0.010389	99.5942	3.721	158.039	20.86	20.7435	2.87085	24.4308	100.024	-0.0014069	99.6959	3.72	88.87	21.85	13.96	2.41	17.86	99.96	0.02	99.5271
8.2585	190.388	21.8398	15.5356	2.1535	19.1784	100.024	-0.00189	99.2557	3.72933	91.6415	21.4495	16.9602	2.79042	20.838	99.9759	0.00997496	99.5937	3.72933	158.036	20.86	20.7505	2.8717	24.4378	99.9559	-0.0013836	99.6958	3.73	89.02	21.85	13.97	2.41	17.87	100.06	0.02	99.5262
8.27517	190.721	21.8398	15.557	2.15484	19.1988	99.9832	-0.00195	99.2559	3.73767	91.7989	21.4494	16.968	2.79036	20.8454	100.008	0.0099531	99.5933	3.73767	158.028	20.86	20.7584	2.87266	24.4457	100.022	-0.0013666	99.696	3.74	89.18	21.85	13.97	2.41	17.88	99.98	0.02	99.5254
8.29183	191.057	21.8399	15.5782	2.15618	19.2191	100.017	-0.00201	99.2559	3.746	91.9526	21.4494	16.9755	2.79026	20.8525	100.013	0.00959509	99.5929	3.746	158.023	20.86	20.7663	2.87361	24.4535	100.016	-0.001276	99.696	3.75	89.33	21.85	13.98	2.41	17.88	100	0.02	99.5249
8.3085	191.389	21.8399	15.5994	2.15751	19.2393	99.9949	-0.00208	99.2561	3.75433	92.1106	21.4493	16.9833	2.79019	20.8598	99.9659	0.00960525	99.5925	3.75433	158.018	20.86	20.7748	2.87462	24.462	100.013	-0.0012857	99.696	3.75	89.49	21.85	13.99	2.41	17.89	100.02	0.02	99.5242
8.32933	191.808	21.8398	15.6263	2.1592	19.265	100.001	-0.00214	99.2558	3.76267	92.2695	21.4492	16.991	2.79013	20.8671	99.9593	0.00937362	99.5922	3.76267	158.006	20.86	20.7862	2.87599	24.4733	99.9543	-0.0012137	99.6961	3.76	89.65	21.85	14	2.41	17.9	99.93	0.02	99.5235
8.35017	192.226	21.8398	15.6528	2.16086	19.2903	100.004	-0.00221	99.2558	3.771	92.4292	21.4492	16.9987	2.79005	20.8744	100.072	0.00931767	99.5921	3.771	157.999	20.86	20.7996	2.87758	24.4867	100.01	-0.0011858	99.6962	3.77	89.81	21.85	14	2.41	17.91	100.04	0.02	99.5228
8.36683	192.555	21.8398	15.6741	2.16219	19.3106	100.001	-0.00227	99.2558	3.77933	92.5825	21.4491	17.0061	2.78993	20.8813	99.9767	0.00912933	99.5917	3.77933	157.993	20.86	20.8117	2.87904	24.4987	99.9377	-0.0010545	99.6963	3.78	89.96	21.85	14.01	2.41	17.91	99.99	0.02	99.5222
8.3835	192.892	21.8398	15.6962	2.16362	19.3317	100.014	-0.00234	99.2558	3.78767	92.7441	21.449	17.0137	2.78984	20.8885	99.9826	0.00905355	99.5913	3.78767	157.983	20.8601	20.824	2.88051	24.511	100.003	-0.0010236	99.6964	3.79	90.13	21.85	14.02	2.41	17.92	100.01	0.02	99.5213
8.40433	193.312	21.8399	15.7243	2.16544	19.3585	99.9695	-0.00241	99.2561	3.796	92.9012	21.4489	17.0213	2.78975	20.8956	100.02	0.00902397	99.5908	3.796	157.977	20.8601	20.8364	2.88199	24.5233	100.005	-0.00093484	99.6964	3.8	90.28	21.85	14.03	2.41	17.93	100.06	0.02	99.5207
8.42517	193.728	21.84	15.7523	2.16726	19.3854	100.02	-0.00248	99.2564	3.80433	93.056	21.4488	17.0287	2.78964	20.9027	99.9866	0.00899045	99.5904	3.80433	157.965	20.86	20.8502	2.88363	24.537	100.054	-0.00082484	99.6963	3.8	90.43	21.85	14.03	2.41	17.93	99.98	0.02	99.52
8.44183	194.062	21.84	15.7752	2.16876	19.4073	99.9962	-0.00255	99.2566	3.81267	93.2224	21.4488	17.0365	2.78956	20.91	99.983	0.00903435	99.5902	3.81267	157.958	20.8601	20.8633	2.88519	24.55	99.9531	-0.00077846	99.6964	3.81	90.59	21.84	14.04	2.41	17.94	99.99	0.02	99.5192
8.4585	194.398	21.84	15.7982	2.17028	19.4293	99.9998	-0.00263	99.2568	3.821	93.3779	21.4487	17.0439	2.78944	20.917	100.015	0.00895124	99.59	3.821	157.947	20.8601	20.8752	2.88663	24.5619	100.078	-0.00081306	99.6965	3.82	90.75	21.84	14.05	2.41	17.95	100.05	0.02	99.5185
8.47517	194.728	21.8401	15.821	2.17177	19.4511	100.013	-0.00271	99.257	3.82933	93.5356	21.4487	17.0514	2.78933	20.924	99.9301	0.00894278	99.5896	3.82933	157.938	20.8601	20.887	2.88804	24.5736	99.9768	-0.00081648	99.6965	3.83	90.91	21.84	14.06	2.41	17.95	99.99	0.02	99.5175
8.496	195.146	21.8401	15.8492	2.1736	19.4781	99.9768	-0.00279	99.2572	3.83767	93.6883	21.4486	17.0588	2.7892	20.931	100.044	0.00892411	99.5893	3.83767	157.931	20.8601	20.8983	2.8894	24.5848	99.9737	-0.00077028	99.6965	3.84	91.06	21.84	14.06	2.41	17.96	99.98	0.02	99.5168
8.51683	195.567	21.8402	15.8777	2.17546	19.5053	100.025	-0.00287	99.2576	3.846	93.8475	21.4485	17.066	2.78906	20.9377	100.068	0.00894782	99.589	3.846	157.92	20.8601	20.9098	2.89079	24.5963	100.013	-0.00074444	99.6965	3.85	91.22	21.84	14.07	2.41	17.97	99.97	0.02	99.516
8.5335	195.897	21.8403	15.9004	2.17693	19.527	99.9872	-0.00295	99.2578	3.85433	94.0093	21.4484	17.0732	2.78891	20.9445	99.9484	0.00911673	99.5884	3.85433	157.914	20.8601	20.9211	2.89215	24.6075	99.9928	-0.00071813	99.6965	3.85	91.38	21.84	14.08	2.41	17.97	100	0.02	99.5151
8.55017	196.231	21.8403	15.9235	2.17845	19.5491	99.9881	-0.00303	99.2581	3.86267	94.1641	21.4483	17.0805	2.78878	20.9514	99.9983	0.009158	99.5881	3.86267	157.897	20.8601	20.9322	2.8935	24.6186	99.9627	-0.00072308	99.6966	3.86	91.54	21.84	14.08	2.41	17.98	99.99	0.02	99.5142
8.56683	196.567	21.8404	15.947	2.18001	19.5716	100.012	-0.0031	99.2584	3.871	94.3219	21.4483	17.0879	2.78865	20.9583	100.008	0.00934711	99.5879	3.871	157.893	20.8601	20.9436	2.89488	24.63	100.044	-0.00074664	99.6966	3.87	91.69	21.84	14.09	2.41	17.99	100.02	0.02	99.5136
8.58767	196.982	21.8405	15.9768	2.182	19.6001	100.005	-0.00318	99.2588	3.87933	94.4822	21.4482	17.0952	2.78852	20.9652	100.046	0.00937762	99.5875	3.87933	157.878	20.8601	20.9545	2.8962	24.6409	99.9719	-0.00075492	99.6965	3.88	91.85	21.84	14.1	2.41	17.99	100	0.02	99.5129
8.6085	197.397	21.8405	16.0069	2.18404	19.629	99.9989	-0.00326	99.259	3.88767	94.64	21.4481	17.1025	2.78839	20.9721	99.9464	0.00952052	99.5871	3.88767	157.868	20.8601	20.9641	2.89737	24.6504	100.021	-0.00079898	99.6966	3.89	92.01	21.84	14.1	2.41	18	99.95	0.02	99.5122
8.62517	197.734	21.8406	16.0308	2.18564	19.652	100.003	-0.00333	99.2591	3.896	94.8024	21.448	17.1096	2.78822	20.9787	100.038	0.00952163	99.5868	3.896	157.858	20.8601	20.9736	2.89853	24.6599	99.9636	-0.00080734	99.6965	3.9	92.17	21.84	14.11	2.41	18.01	100.06	0.02	99.5113
8.64183	198.066	21.8406	16.0549	2.18726	19.675	100.016	-0.00341	99.2593	3.90433	94.9553	21.448	17.1168	2.78808	20.9855	99.9834	0.00960652	99.5864	3.90433	157.839	20.8601	20.9834	2.89972	24.6696	100.031	-0.00086008	99.6966	3.9	92.33	21.84	14.12	2.41	18.01	99.98	0.02	99.5106
8.6585	198.4	21.8407	16.0789	2.18888	19.6981	99.9836	-0.00348	99.2595	3.91267	95.1136	21.4479	17.124	2.78793	20.9923	100.002	0.00973637	99.5861	3.91267	157.829	20.8601	20.9931	2.9009	24.6792	100.038	-0.00087533	99.6966	3.91	92.48	21.84	14.12	2.41	18.02	100.04	0.02	99.5099
8.67933	198.817	21.8408	16.109	2.19089	19.7269	100.002	-0.00357	99.26	3.921	95.2734	21.4478	17.131	2.78775	20.9988	99.9822	0.00980747	99.5857	3.921	157.816	20.8602	21.0026	2.90207	24.6887	99.982	-0.00083135	99.6968	3.92	92.64	21.84	14.13	2.41	18.02	99.92	0.02	99.5093
8.70017	199.235	21.8409	16.1392	2.19292	19.7558	99.9875	-0.00366	99.2605	3.92933	95.4297	21.4477	17.1381	2.78759	21.0055	99.9994	0.00978409	99.5853	3.92933	157.806	20.8602	21.0117	2.90319	24.6978	100.03	-0.00088904	99.6968	3.93	92.8	21.84	14.14	2.41	18.03	100.01	0.02	99.5086
8.71683	199.57	21.8409	16.1637	2.19458	19.7794	99.9842	-0.00375	99.2608	3.93767	95.589	21.4477	17.1453	2.78744	21.0123	100.06	0.00977187	99.585	3.93767	157.793	20.8602	21.0206	2.90429	24.7067	99.9753	-0.00091128	99.6968	3.94	92.96	21.84	14.14	2.41	18.04	100	0.02	99.5079
8.7335	199.9	21.841	16.1885	2.19627	19.8031	100.043	-0.00385	99.2611	3.946	95.7474	21.4476	17.1523	2.78726	21.0188	99.943	0.00961	99.5845	3.946	157.776	20.8601	21.0296	2.9054	24.7157	100.006	-0.0010015	99.6968	3.95	93.11	21.84	14.15	2.41	18.04	100	0.02	99.5072
8.75433	200.315	21.841	16.2257	2.19842	19.8332	99.997	-0.00395	99.2612	3.95433	95.9084	21.4474	17.1592	2.78708	21.0253	100.001	0.00939915	99.584	3.95433	157.765	20.8602	21.0382	2.90646	24.7242	99.9721	-0.0010235	99.6968	3.95	93.28	21.84	14.16	2.41	18.05	99.98	0.02	99.5065
8.77517	200.735	21.841	16.2655	2.20055	19.8631	99.9875	-0.00404	99.2613	3.96267	96.068	21.4474	17.1662	2.7869	21.0319	100.05	0.00940951	99.5836	3.96267	157.752	20.8602	21.047	2.90756	24.733	100.031	-0.0010812	99.6969	3.96	93.44	21.84	14.16	2.41	18.06	100.08	0.02	99.5056
8.79183	201.069	21.8411	16.2975	2.20228	19.8873	100.016	-0.00413	99.2616	3.971	96.2263	21.4473	17.173	2.78669	21.0383	99.9747	0.00932987	99.5832	3.971	157.738	20.8602	21.0557	2.90864	24.7417	100.034	-0.0011743	99.697	3.97	93.59	21.84	14.17	2.41	18.06	99.94	0.02	99.5047
8.8085	201.404	21.8412	16.3294	2.20399	19.9114	99.974	-0.00422	99.2619	3.97933	96.3837	21.4472	17.1801	2.78653	21.0449	99.9903	0.00907284	99.5827	3.97933	157.726	20.8602	21.0646	2.90975	24.7506	99.9575	-0.0013325	99.6971	3.98	93.76	21.84	14.18	2.41	18.07	100.03	0.02	99.5041
8.82517	201.737	21.8412	16.3615	2.20572	19.9356	100.019	-0.0043	99.2621	3.98767	96.5424	21.4471	17.1868	2.78632	21.0512	99.9984	0.00899212	99.5824	3.98767	157.711	20.8602	21.0733	2.91082	24.7592	100.014	-0.0013312	99.6971	3.99	93.91	21.84	14.18	2.41	18.07	100.02	0.02	99.5033
8.846	202.154	21.8414	16.4016	2.20788	19.9658	99.9839	-0.00439	99.2628	3.996	96.7051	21.447	17.1935	2.7861	21.0574	100.047	0.00890561	99.582	3.996	157.698	20.8602	21.0821	2.91191	24.768	99.9953	-0.0013775	99.6971	4	94.07	21.84	14.19	2.41	18.08	100	0.02	99.5026
8.86683	202.572	21.8414	16.4423	2.21013	19.9967	100.006	-0.00448	99.2632	4.00433	96.8676	21.4469	17.2001	2.78586	21.0636	99.9478	0.00877458	99.5817	4.00433	157.683	20.8602	21.0911	2.91303	24.777	99.9474	-0.0015121	99.6971	4	94.23	21.84	14.2	2.41	18.09	99.95	0.02	99.5018
8.8835	202.908	21.8415	16.475	2.21193	20.0213	99.9919	-0.00458	99.2634	4.01267	97.0259	21.4469	17.2065	2.7856	21.0696	100.025	0.00871182	99.5813	4.01267	157.668	20.8602	21.1002	2.91417	24.7861	100.053	-0.0015679	99.6972	4.01	94.39	21.84	14.2	2.41	18.09	100	0.02	99.5011
8.90017	203.243	21.8416	16.508	2.21379	20.0462	100.005	-0.00468	99.2638	4.021	97.1782	21.4468	17.2129	2.78534	21.0756	99.9637	0.00874479	99.581	4.021	157.656	20.8602	21.1098	2.91536	24.7956	100.011	-0.0015761	99.697	4.02	94.55	21.84	14.21	2.41	18.1	100.02	0.02	99.5005
8.91683	203.575	21.8417	16.5411	2.21567	20.0713	100.008	-0.00479	99.2642	4.02933	97.3428	21.4468	17.2193	2.78508	21.0815	100.016	0.00863753	99.5808	4.02933	157.634	20.8602	21.1191	2.91652	24.8049	99.9939	-0.0016298	99.6972	4.03	94.71	21.84	14.22	2.41	18.1	99.97	0.02	99.4998
8.93767	203.992	21.8417	16.5837	2.21816	20.1038	99.9897	-0.00489	99.2645	4.03767	97.5067	21.4467	17.2258	2.78483	21.0875	99.9621	0.00858948	99.5805	4.03767	157.625	20.8602	21.1284	2.91767	24.8142	99.923	-0.0017427	99.6972	4.04	94.87	21.84	14.22	2.41	18.11	100.03	0.02	99.4991
8.9585	204.411	21.8418	16.6259	2.22058	20.1357	100.011	-0.005	99.2648	4.046	97.6611	21.4467	17.2321	2.78455	21.0934	100.041	0.00857788	99.5804	4.046	157.609	20.8603	21.1373	2.91878	24.8231	100.073	-0.0017805	99.6975	4.05	95.03	21.84	14.23	2.41	18.12	99.98	0.02	99.4986
8.97517	204.745	21.8419	16.6599	2.22254	20.1615	100.011	-0.0051	99.2653	4.05433	97.8243	21.4466	17.2384	2.78428	21.0993	100.011	0.00851014	99.5802	4.05433	157.588	20.8603	21.1464	2.91991	24.8321	99.955	-0.0017803	99.6975	4.05	95.19	21.84	14.23	2.41	18.12	100.03	0.02	99.4981
8.99183	205.079	21.842	16.6943	2.22453	20.1875	100.007	-0.0052	99.2656	4.06267	97.9814	21.4466	17.2444	2.78397	21.1049	99.9914	0.00851065	99.5799	4.06267	157.577	20.8603	21.1551	2.92101	24.8408	100.032	-0.0018277	99.6976	4.06	95.35	21.84	14.24	2.41	18.13	99.98	0.02	99.4974
9.01267	205.499	21.8421	16.7368	2.22696	20.2196	99.9889	-0.00529	99.2663	4.071	98.1395	21.4465	17.2506	2.78368	21.1107	99.9626	0.00850584	99.5795	4.071	157.556	20.8604	21.1641	2.92214	24.8498	99.9971	-0.0018373	99.6978	4.07	95.51	21.84	14.25	2.41	18.13	99.96	0.02	99.4967
9.0335	205.919	21.8423	16.7794	2.22938	20.2517	100.001	-0.00539	99.2669	4.07933	98.3006	21.4464	17.2569	2.78341	21.1166	100.049	0.00846561	99.5792	4.07933	157.539	20.8604	21.173	2.92326	24.8587	100.019	-0.0018012	99.6979	4.08	95.67	21.84	14.25	2.41	18.14	100.07	0.02	99.496
9.05017	206.254	21.8424	16.8141	2.23138	20.2779	100.013	-0.00548	99.2676	4.08767	98.4663	21.4463	17.2631	2.78312	21.1223	99.9823	0.00844302	99.5789	4.08767	157.523	20.8604	21.1816	2.92434	24.8672	99.9418	-0.0018495	99.6979	4.09	95.83	21.84	14.26	2.41	18.14	99.98	0.02	99.4954
9.06683	206.59	21.8425	16.8484	2.23334	20.3037	99.9791	-0.00558	99.2682	4.096	98.6176	21.4462	17.2693	2.78283	21.1281	99.9342	0.00840783	99.5784	4.096	157.512	20.8604	21.1896	2.92536	24.8753	100.033	-0.0017648	99.6979	4.1	95.99	21.84	14.26	2.41	18.15	99.95	0.02	99.4947
9.0835	206.921	21.8427	16.8835	2.23537	20.3303	100.012	-0.00568	99.2687	4.10433	98.7822	21.4462	17.2757	2.78257	21.134	100.098	0.00834583	99.5781	4.10433	157.495	20.8604	21.1971	2.92631	24.8827	100.019	-0.0016813	99.6982	4.1	96.15	21.84	14.27	2.41	18.15	100.03	0.02	99.4939
9.10433	207.341	21.8428	16.9278	2.23796	20.3638	100.007	-0.00579	99.2692	4.11267	98.9508	21.4461	17.2821	2.7823	21.14	99.9416	0.00836183	99.5777	4.11267	157.482	20.8605	21.2045	2.92725	24.8901	99.9724	-0.0016085	99.6982	4.11	96.31	21.84	14.27	2.4	18.16	100	0.02	99.4932
9.12517	207.758	21.8429	16.9721	2.24053	20.3973	99.97	-0.00589	99.2696	4.121	99.1057	21.446	17.2885	2.78203	21.1459	100.039	0.00839776	99.5772	4.121	157.463	20.8605	21.2119	2.9282	24.8975	99.9889	-0.0016401	99.6983	4.12	96.47	21.84	14.28	2.4	18.16	99.99	0.02	99.4924
9.14183	208.095	21.8429	17.0077	2.24258	20.4241	100.035	-0.006	99.2698	4.12933	99.27	21.4459	17.2946	2.78173	21.1517	99.9858	0.0084152	99.5769	4.12933	157.446	20.8605	21.2193	2.92914	24.9049	100.052	-0.0013944	99.6983	4.13	96.63	21.84	14.29	2.4	18.17	100.05	0.02	99.4917
9.1585	208.428	21.843	17.0432	2.24464	20.4509	99.9943	-0.0061	99.2702	4.13767	99.4311	21.4458	17.3006	2.78141	21.1572	100.016	0.00843663	99.5764	4.13767	157.43	20.8605	21.2263	2.93004	24.9119	99.9415	-0.0013187	99.6983	4.14	96.79	21.84	14.29	2.4	18.17	99.95	0.02	99.4909
9.17517	208.765	21.8431	17.0791	2.24672	20.478	99.9926	-0.00621	99.2707	4.146	99.591	21.4458	17.3068	2.78112	21.163	100.006	0.00832219	99.5761	4.146	157.409	20.8605	21.2336	2.93098	24.9192	100.029	-0.0011685	99.6984	4.15	96.95	21.84	14.3	2.4	18.18	100.03	0.02	99.4901
9.196	209.184	21.8432	17.1247	2.24939	20.5125	100.007	-0.00632	99.2711	4.15433	99.7524	21.4457	17.3129	2.78081	21.1687	99.9376	0.00835531	99.5758	4.15433	157.389	20.8605	21.2407	2.93189	24.9262	99.951	-0.0011113	99.6984	4.15	97.11	21.84	14.3	2.4	18.18	99.99	0.02	99.4894
9.21683	209.603	21.8434	17.1711	2.25213	20.5477	100.018	-0.00643	99.2718	4.16267	99.9104	21.4456	17.3187	2.78046	21.174	100.065	0.00818642	99.5753	4.16267	157.372	20.8605	21.2475	2.93276	24.933	100.065	-0.0009788	99.6986	4.16	97.27	21.84	14.31	2.4	18.19	99.97	0.02	99.4887
9.2335	209.939	21.8435	17.2089	2.2544	20.5765	99.9705	-0.00654	99.2723	4.171	100.072	21.4455	17.325	2.78017	21.1798	99.9662	0.00814145	99.5752	4.171	157.35	20.8605	21.2541	2.93362	24.9396	99.9701	-0.00083669	99.6986	4.17	97.44	21.84	14.31	2.4	18.19	100.04	0.02	99.488
9.25017	210.272	21.8436	17.2469	2.25668	20.6055	100.009	-0.00665	99.2728	4.17933	100.235	21.4455	17.3315	2.77991	21.1859	100.04	0.00808495	99.5749	4.17933	157.332	20.8605	21.2602	2.93443	24.9458	99.9914	-0.00077485	99.6986	4.18	97.6	21.84	14.32	2.4	18.2	100.01	0.02	99.4873
9.271	210.691	21.8437	17.2939	2.25947	20.6411	100.023	-0.00676	99.2736	4.18767	100.402	21.4455	17.3374	2.77957	21.1913	99.9769	0.007944	99.5748	4.18767	157.313	20.8605	21.2665	2.93525	24.952	99.9869	-0.00068425	99.6986	4.19	97.76	21.84	14.32	2.4	18.2	99.96	0.02	99.4868
9.29183	211.113	21.8439	17.3415	2.2623	20.6772	99.9521	-0.00687	99.2742	4.196	100.56	21.4454	17.3433	2.77924	21.1968	100.004	0.00796258	99.5745	4.196	157.291	20.8605	21.2729	2.93609	24.9584	100.021	-0.00064485	99.6985	4.2	97.92	21.84	14.33	2.4	18.21	100.06	0.02	99.4862
9.3085	211.446	21.844	17.3794	2.26455	20.706	99.9871	-0.00699	99.2748	4.20433	100.722	21.4454	17.3488	2.77885	21.2019	99.9938	0.00787898	99.5743	4.20433	157.276	20.8605	21.2797	2.93698	24.9653	100.017	-0.00052493	99.6985	4.2	98.08	21.84	14.33	2.4	18.21	100.01	0.02	99.4857
9.32517	211.781	21.8441	17.4175	2.26681	20.7347	100.017	-0.00711	99.2754	4.21267	100.883	21.4453	17.3547	2.77852	21.2074	99.9755	0.00777591	99.5739	4.21267	157.256	20.8605	21.2873	2.93798	24.9729	99.9072	-0.00048631	99.6985	4.21	98.24	21.84	14.34	2.4	18.22	99.92	0.02	99.485
9.34183	212.115	21.8443	17.4562	2.26912	20.7641	99.9995	-0.00723	99.2759	4.221	101.045	21.4452	17.3605	2.77818	21.2128	99.998	0.00759017	99.5736	4.221	157.237	20.8605	21.2961	2.9391	24.9817	100.098	-0.00041654	99.6986	4.22	98.41	21.84	14.35	2.4	18.22	100.02	0.02	99.4844
9.36267	212.536	21.8444	17.5048	2.27203	20.801	99.9833	-0.00735	99.2766	4.22933	101.21	21.4452	17.3665	2.77785	21.2183	100.031	0.00760211	99.5734	4.22933	157.217	20.8605	21.3044	2.94016	24.9899	99.9749	-0.00039334	99.6986	4.23	98.57	21.84	14.35	2.4	18.23	99.99	0.02	99.4839
9.3835	212.959	21.8446	17.5535	2.27493	20.8378	100.051	-0.00747	99.2774	4.23767	101.369	21.4451	17.3724	2.77752	21.2237	99.9933	0.00752471	99.5729	4.23767	157.196	20.8605	21.3122	2.94117	24.9977	100.025	-0.00032761	99.6986	4.24	98.73	21.84	14.36	2.4	18.23	100.05	0.02	99.4832
9.40017	213.291	21.8447	17.5924	2.27725	20.8673	99.9818	-0.00758	99.2779	4.246	101.529	21.4451	17.3784	2.77721	21.2293	99.9653	0.00749789	99.5729	4.246	157.178	20.8605	21.3196	2.94214	25.0052	99.988	-0.00027118	99.6986	4.25	98.89	21.84	14.36	2.4	18.24	99.97	0.02	99.4826
9.41683	213.626	21.8448	17.6313	2.27955	20.8966	100.001	-0.00769	99.2782	4.25433	101.698	21.445	17.3843	2.7769	21.2348	100.053	0.00744005	99.5726	4.25433	157.16	20.8605	21.3271	2.94311	25.0126	100.021	-0.00020968	99.6987	4.25	99.05	21.84	14.37	2.4	18.24	100	0.02	99.4819
9.4335	213.962	21.8449	17.6712	2.28196	20.927	99.9793	-0.0078	99.2787	4.26267	101.867	21.4449	17.3896	2.77652	21.2397	99.9518	0.00734498	99.5722	4.26267	157.134	20.8605	21.3349	2.94413	25.0205	100.029	-0.00019242	99.6987	4.26	99.22	21.84	14.37	2.4	18.25	99.99	0.02	99.4812
9.45433	214.381	21.845	17.7216	2.28501	20.9653	100.002	-0.00792	99.2793	4.271	102.029	21.4448	17.3954	2.7762	21.245	100.015	0.00734281	99.5717	4.271	157.119	20.8605	21.3428	2.94514	25.0283	99.9689	-0.00021605	99.6987	4.27	99.38	21.84	14.38	2.4	18.25	99.95	0.02	99.4802
9.47517	214.805	21.8451	17.7727	2.28812	21.0041	99.9915	-0.00803	99.2798	4.27933	102.189	21.4447	17.4012	2.77591	21.2504	99.9903	0.0073556	99.5713	4.27933	157.094	20.8605	21.352	2.94631	25.0375	99.9798	-0.00020864	99.6987	4.28	99.54	21.84	14.38	2.4	18.26	100.04	0.02	99.4794
9.49183	215.142	21.8453	17.8158	2.29082	21.0373	100.026	-0.00815	99.2805	4.28767	102.348	21.4446	17.4073	2.77565	21.256	100.042	0.00728574	99.571	4.28767	157.08	20.8606	21.3601	2.94737	25.0457	100.028	-0.00022917	99.6988	4.29	99.71	21.84	14.39	2.4	18.26	100.01	0.02	99.4785
9.5085	215.473	21.8454	17.8587	2.29352	21.0704	99.9966	-0.00826	99.2813	4.296	102.512	21.4446	17.4128	2.77534	21.2612	100	0.0072154	99.5706	4.296	157.067	20.8606	21.3708	2.94872	25.0563	99.9778	-0.00026881	99.6988	4.3	99.87	21.84	14.39	2.4	18.26	100	0.02	99.478
9.52517	215.811	21.8456	17.9007	2.2961	21.1024	99.9891	-0.00837	99.2818	4.30433	102.677	21.4445	17.4185	2.77505	21.2664	99.9757	0.00715818	99.5705	4.30433	157.036	20.8606	21.3835	2.9503	25.069	100.044	-0.00031868	99.6988	4.3	100.03	21.84	14.4	2.4	18.27	100.05	0.02	99.4774
9.546	216.231	21.8457	17.9538	2.29938	21.1429	100.011	-0.00848	99.2827	4.31267	102.84	21.4445	17.424	2.77475	21.2714	100.007	0.00702759	99.5702	4.31267	157.013	20.8605	21.3939	2.95162	25.0794	99.9079	-0.00030229	99.6987	4.31	100.19	21.84	14.4	2.4	18.27	99.97	0.02	99.4767
9.56683	216.65	21.846	18.0061	2.30257	21.1827	99.9968	-0.0086	99.2838	4.321	103.003	21.4445	17.4296	2.77447	21.2766	99.9926	0.00700353	99.5702	4.321	156.995	20.8605	21.4046	2.95297	25.0901	100.08	-0.00034289	99.6987	4.32	100.35	21.84	14.4	2.4	18.28	100.01	0.02	99.4761
9.5835	216.987	21.8461	18.0474	2.30505	21.2139	99.9742	-0.00871	99.2844	4.32933	103.166	21.4444	17.4352	2.77418	21.2818	99.9934	0.00696288	99.5698	4.32933	156.971	20.8605	21.4155	2.95435	25.1009	99.9692	-0.00036955	99.6987	4.33	100.52	21.84	14.41	2.4	18.28	99.97	0.02	99.4755
9.60017	217.323	21.8462	18.0893	2.3076	21.2457	100.022	-0.00882	99.2848	4.33767	103.333	21.4443	17.4406	2.77387	21.2868	99.9653	0.00684136	99.5695	4.33767	156.953	20.8605	21.4271	2.95581	25.1125	100.023	-0.00038349	99.6986	4.34	100.68	21.84	14.41	2.4	18.29	100	0.02	99.4751
9.621	217.743	21.8464	18.1425	2.31085	21.2861	99.9777	-0.00894	99.2858	4.346	103.495	21.4443	17.4463	2.7736	21.292	100.067	0.0067768	99.5693	4.346	156.933	20.8605	21.4389	2.9573	25.1243	99.9725	-0.00043062	99.6986	4.35	100.85	21.84	14.42	2.4	18.29	100	0.01	99.4744
9.64183	218.163	21.8466	18.1962	2.31414	21.3269	100.028	-0.00905	99.2865	4.35433	103.666	21.4442	17.4517	2.77328	21.297	99.9855	0.00672449	99.5691	4.35433	156.903	20.8605	21.4508	2.95879	25.1361	99.9697	-0.00043124	99.6987	4.35	101.01	21.84	14.42	2.4	18.3	99.98	0.01	99.4741
9.6585	218.498	21.8467	18.2393	2.31678	21.3596	99.9409	-0.00916	99.287	4.36267	103.828	21.4442	17.4572	2.77298	21.302	100.001	0.00665098	99.5689	4.36267	156.883	20.8605	21.4609	2.96008	25.1462	100.041	-0.00045157	99.6987	4.36	101.17	21.83	14.43	2.4	18.3	100.05	0.01	99.4736
9.67517	218.835	21.8469	18.2822	2.3194	21.3921	100.056	-0.00929	99.2878	4.371	103.99	21.4441	17.4626	2.77266	21.307	100.013	0.0065341	99.5686	4.371	156.869	20.8606	21.4715	2.96142	25.1568	100.003	-0.00047895	99.6988	4.37	101.34	21.83	14.43	2.4	18.3	100	0.01	99.4732
9.69183	219.174	21.8471	18.3256	2.32204	21.4249	99.9758	-0.00941	99.2889	4.37933	104.149	21.4441	17.4681	2.77236	21.3121	99.962	0.00654236	99.5685	4.37933	156.844	20.8606	21.4783	2.96234	25.1637	99.9694	-0.00048599	99.6988	4.38	101.5	21.83	14.44	2.4	18.31	99.96	0.01	99.4727
9.71267	219.595	21.8473	18.3795	2.32531	21.4657	100.009	-0.00954	99.2899	4.38767	104.316	21.444	17.4736	2.77206	21.3171	100.021	0.00659592	99.5682	4.38767	156.817	20.8606	21.482	2.96288	25.1674	100.062	-0.00046007	99.6988	4.39	101.66	21.83	14.44	2.39	18.31	99.96	0.01	99.4722
9.7335	220.014	21.8475	18.4343	2.32867	21.5072	100.002	-0.00968	99.2907	4.396	104.479	21.444	17.4794	2.77179	21.3225	99.9623	0.00659895	99.5679	4.396	156.799	20.8606	21.4881	2.96371	25.1735	99.9456	-0.0004569	99.6989	4.4	101.82	21.83	14.45	2.39	18.32	100.02	0.01	99.4718
9.75017	220.351	21.8477	18.4785	2.33137	21.5407	99.9824	-0.00981	99.2914	4.40433	104.641	21.4439	17.4848	2.77148	21.3274	100.018	0.00665679	99.5676	4.40433	156.774	20.8606	21.4942	2.96453	25.1796	99.9651	-0.00046364	99.699	4.4	101.98	21.83	14.45	2.39	18.32	100.01	0.01	99.4712
9.76683	220.69	21.8478	18.5233	2.33413	21.5747	100.022	-0.00994	99.2921	4.41267	104.805	21.4439	17.4901	2.77115	21.3323	100.031	0.00668499	99.5673	4.41267	156.749	20.8606	21.4999	2.9653	25.1853	100.041	-0.00045243	99.699	4.41	102.15	21.83	14.46	2.39	18.33	100.05	0.01	99.4709
9.7835	221.026	21.848	18.5686	2.33695	21.6092	99.9843	-0.0100684	99.2927	4.421	104.97	21.4438	17.4955	2.77084	21.3373	100.021	0.00674596	99.567	4.421	156.727	20.8606	21.5052	2.96604	25.1906	99.9885	-0.00043124	99.699	4.42	102.32	21.83	14.46	2.39	18.33	99.96	0.01	99.4703
9.80433	221.448	21.8482	18.6254	2.34046	21.6523	100.007	-0.0102002	99.2937	4.42933	105.135	21.4437	17.5008	2.77051	21.3421	100.02	0.00669163	99.5667	4.42933	156.703	20.8606	21.5105	2.96678	25.1959	100.001	-0.00041294	99.699	4.43	102.48	21.83	14.47	2.39	18.33	100.01	0.01	99.47
9.82517	221.868	21.8484	18.6826	2.34402	21.6959	100.01	-0.010329	99.2947	4.43767	105.302	21.4437	17.5063	2.77021	21.3472	99.9813	0.00673859	99.5666	4.43767	156.687	20.8606	21.5183	2.9678	25.2038	99.9846	-0.00034974	99.699	4.44	102.64	21.83	14.47	2.39	18.34	99.99	0.02	99.4694
9.84183	222.206	21.8486	18.7293	2.34695	21.7314	99.9857	-0.0104543	99.2956	4.446	105.467	21.4436	17.5113	2.76985	21.3518	99.9405	0.00673832	99.5663	4.446	156.659	20.8606	21.5287	2.96914	25.2142	100.035	-0.00032343	99.6991	4.45	102.81	21.83	14.47	2.39	18.34	100.04	0.02	99.4688
9.8585	222.544	21.8488	18.7761	2.34991	21.7671	100.002	-0.010576	99.2964	4.45433	105.626	21.4436	17.5166	2.76952	21.3566	100.06	0.00673285	99.566	4.45433	156.634	20.8606	21.5376	2.97029	25.223	99.9832	-0.00027688	99.699	4.45	102.98	21.83	14.48	2.39	18.35	99.96	0.02	99.468
9.87933	222.965	21.849	18.8346	2.35363	21.8117	99.9945	-0.0107008	99.2973	4.46267	105.794	21.4435	17.5219	2.7692	21.3615	99.9611	0.00674174	99.5657	4.46267	156.609	20.8606	21.5455	2.97133	25.2309	100.007	-0.00023332	99.6991	4.46	103.14	21.83	14.48	2.39	18.35	99.98	0.02	99.4674
9.90017	223.385	21.8492	18.8937	2.3574	21.8567	100.005	-0.0108274	99.2984	4.471	105.963	21.4434	17.5272	2.76886	21.3663	100.028	0.00664444	99.5654	4.471	156.585	20.8606	21.5523	2.97225	25.2377	99.9926	-0.00015744	99.699	4.47	103.3	21.83	14.49	2.39	18.35	100.05	0.02	99.4666
9.91683	223.723	21.8494	18.9413	2.36046	21.8929	100.016	-0.0109561	99.2994	4.47933	106.126	21.4434	17.5323	2.76851	21.3711	99.9433	0.00668009	99.5651	4.47933	156.559	20.8606	21.5582	2.97306	25.2437	100.006	-0.00023839	99.699	4.48	103.47	21.83	14.49	2.39	18.36	99.96	0.02	99.4658
9.9335	224.061	21.8496	18.9888	2.36349	21.929	100.003	-0.0110903	99.3002	4.48767	106.29	21.4433	17.5377	2.7682	21.376	100.047	0.00660572	99.5647	4.48767	156.531	20.8606	21.5636	2.97381	25.2491	99.9606	-0.00024575	99.699	4.49	103.63	21.83	14.5	2.39	18.36	100.01	0.02	99.4652
9.95017	224.403	21.8498	19.0366	2.36654	21.9653	99.9827	-0.0112293	99.3009	4.496	106.458	21.4433	17.5433	2.7679	21.3812	100.003	0.00657887	99.5646	4.496	156.506	20.8606	21.5685	2.97452	25.2541	100.049	-0.00018171	99.699	4.5	103.8	21.83	14.5	2.39	18.36	100.02	0.02	99.4644
9.971	224.82	21.85	19.0975	2.37047	22.0118	100.002	-0.0113733	99.302	4.50433	106.624	21.4432	17.5489	2.7676	21.3862	100.014	0.00644454	99.5643	4.50433	156.485	20.8606	21.5727	2.97512	25.2582	100.012	-0.00018446	99.6989	4.5	103.96	21.83	14.5	2.39	18.37	99.99	0.02	99.4638
9.99183	225.241	21.8502	19.1583	2.37439	22.0581	99.9907	-0.0115212	99.303	4.51267	106.786	21.4432	17.5541	2.76726	21.3911	99.98	0.00639803	99.5642	4.51267	156.458	20.8606	21.5764	2.97569	25.262	99.9684	-0.00027601	99.699	4.51	104.13	21.83	14.51	2.39	18.37	100.02	0.02	99.4629
10.0085	225.577	21.8504	19.2076	2.37758	22.0958	100.023	-0.0116688	99.3038	4.521	106.955	21.4431	17.5592	2.7669	21.3957	99.9929	0.00632466	99.564	4.521	156.435	20.8606	21.5784	2.97605	25.264	100.009	-0.00032228	99.699	4.52	104.3	21.83	14.51	2.39	18.38	99.98	0.01	99.4624
10.0252	225.915	21.8506	19.2579	2.38086	22.1342	99.9791	-0.0118126	99.3047	4.52933	107.119	21.4431	17.5647	2.76659	21.4007	99.9972	0.00626549	99.5637	4.52933	156.411	20.8606	21.5786	2.9762	25.2643	99.9709	-0.00036741	99.699	4.53	104.46	21.83	14.52	2.39	18.38	100.05	0.01	99.462
10.0418	226.25	21.8508	19.3082	2.38414	22.1727	99.9822	-0.0119542	99.3057	4.53767	107.283	21.443	17.57	2.76626	21.4056	99.9666	0.00619249	99.5634	4.53767	156.39	20.8606	21.5834	2.97689	25.2691	100.058	-0.00043023	99.6989	4.54	104.62	21.83	14.52	2.39	18.38	99.97	0.01	99.4615
10.0627	226.675	21.8511	19.3715	2.38826	22.221	100.03	-0.0120998	99.3068	4.546	107.449	21.443	17.5752	2.76591	21.4104	100.058	0.0060413	99.5632	4.546	156.36	20.8606	21.5887	2.97763	25.2745	100.008	-0.0004863	99.6989	4.55	104.79	21.83	14.53	2.39	18.39	100.02	0.01	99.4611
10.0835	227.098	21.8513	19.4349	2.39237	22.2694	99.9822	-0.0122423	99.3079	4.55433	107.62	21.4429	17.5807	2.7656	21.4154	99.9724	0.00590524	99.563	4.55433	156.338	20.8606	21.5941	2.97839	25.2799	99.9721	-0.00056572	99.699	4.55	104.96	21.83	14.53	2.39	18.39	99.98	0.01	99.4606
10.1002	227.435	21.8515	19.4855	2.39565	22.3079	99.9895	-0.0123842	99.3087	4.56267	107.787	21.4429	17.5858	2.76524	21.4201	100.053	0.00567298	99.5628	4.56267	156.307	20.8606	21.5998	2.97919	25.2856	99.9761	-0.00062918	99.699	4.56	105.13	21.83	14.53	2.39	18.39	100.04	0.01	99.4602
10.1168	227.773	21.8517	19.5364	2.39894	22.3467	100.01	-0.0125305	99.3096	4.571	107.953	21.4428	17.5907	2.76485	21.4246	99.9121	0.00561453	99.5626	4.571	156.279	20.8606	21.6054	2.97998	25.2913	100.041	-0.00065912	99.699	4.57	105.29	21.83	14.54	2.39	18.4	99.96	0.01	99.4595
10.1377	228.196	21.8519	19.6007	2.40312	22.3958	100.014	-0.0126752	99.3106	4.57933	108.118	21.4428	17.5955	2.76446	21.429	100.05	0.0055279	99.5622	4.57933	156.253	20.8607	21.6116	2.98082	25.2974	99.945	-0.00074185	99.6992	4.58	105.46	21.83	14.54	2.39	18.4	100.03	0.01	99.459
10.1585	228.618	21.8522	19.6658	2.40737	22.4455	99.9857	-0.0128202	99.312	4.58767	108.286	21.4427	17.6002	2.76404	21.4332	99.9197	0.00546471	99.5621	4.58767	156.228	20.8607	21.618	2.98171	25.3039	100.007	-0.00076603	99.6993	4.59	105.62	21.83	14.54	2.39	18.4	99.97	0.01	99.4585
10.1752	228.958	21.8524	19.7183	2.41079	22.4855	99.9969	-0.0129688	99.313	4.596	108.453	21.4427	17.6054	2.76368	21.4379	100.077	0.00540351	99.5618	4.596	156.2	20.8606	21.6245	2.9826	25.3104	100.021	-0.00075532	99.6991	4.6	105.79	21.83	14.55	2.39	18.41	100	0.01	99.4583
10.1918	229.295	21.8526	19.7713	2.41425	22.526	99.9634	-0.0131179	99.3139	4.60433	108.622	21.4426	17.6106	2.76333	21.4427	99.9845	0.00533073	99.5616	4.60433	156.173	20.8607	21.6301	2.98339	25.316	100.01	-0.00073695	99.6992	4.6	105.95	21.83	14.55	2.39	18.41	100.04	0.01	99.4579
10.2085	229.634	21.8529	19.8246	2.41775	22.5668	100.026	-0.0132688	99.3151	4.61267	108.785	21.4426	17.6156	2.76295	21.4472	100.026	0.00531559	99.5614	4.61267	156.148	20.8607	21.635	2.9841	25.321	100.005	-0.00068347	99.6994	4.61	106.12	21.83	14.56	2.39	18.42	99.96	0.01	99.4576
10.2293	230.056	21.8531	19.8911	2.42209	22.6175	100.007	-0.0134234	99.3161	4.621	108.955	21.4425	17.6207	2.76259	21.4519	99.9739	0.00525252	99.5612	4.621	156.118	20.8607	21.6372	2.98449	25.3232	99.9476	-0.00072251	99.6995	4.62	106.29	21.83	14.56	2.39	18.42	100	0.01	99.4573
10.2502	230.478	21.8533	19.958	2.42646	22.6685	99.9787	-0.013574	99.3171	4.62933	109.12	21.4425	17.6258	2.76223	21.4566	100.07	0.00520142	99.561	4.62933	156.093	20.8607	21.6395	2.9849	25.3256	100.078	-0.00066621	99.6996	4.63	106.46	21.83	14.57	2.38	18.42	99.99	0.01	99.4568
10.2668	230.819	21.8536	20.0116	2.42995	22.7093	100.012	-0.0137189	99.3183	4.63767	109.293	21.4424	17.631	2.76187	21.4613	99.9087	0.0052258	99.5608	4.63767	156.073	20.8607	21.6443	2.9856	25.3304	99.9999	-0.00063	99.6994	4.64	106.62	21.83	14.57	2.38	18.43	100.03	0.01	99.4563
10.2835	231.155	21.8538	20.066	2.43351	22.7508	100	-0.0138666	99.3194	4.646	109.453	21.4424	17.636	2.76148	21.4659	100.05	0.00522854	99.5607	4.646	156.044	20.8607	21.6514	2.98656	25.3375	99.9181	-0.00059209	99.6995	4.65	106.79	21.83	14.57	2.38	18.43	100.01	0.01	99.4557
10.3002	231.492	21.854	20.1203	2.43707	22.7923	99.9998	-0.0140177	99.3202	4.65433	109.621	21.4424	17.6411	2.76113	21.4706	99.9798	0.00516594	99.5606	4.65433	156.017	20.8607	21.6578	2.98745	25.344	100.051	-0.00052954	99.6995	4.65	106.96	21.83	14.58	2.38	18.43	100.01	0.01	99.4552
10.321	231.915	21.8544	20.1889	2.44156	22.8446	99.9963	-0.0141759	99.3218	4.66267	109.786	21.4424	17.6464	2.76078	21.4754	99.9968	0.00512577	99.5605	4.66267	155.99	20.8607	21.6652	2.98845	25.3514	100.008	-0.00049639	99.6995	4.66	107.12	21.83	14.58	2.38	18.44	100	0.01	99.4547
10.3418	232.339	21.8547	20.2586	2.44615	22.8979	99.9878	-0.0143397	99.3233	4.671	109.953	21.4423	17.6515	2.76043	21.4801	99.9794	0.00513687	99.5602	4.671	155.96	20.8607	21.6726	2.98945	25.3588	99.9222	-0.0005072	99.6995	4.67	107.29	21.83	14.59	2.38	18.44	99.95	0.01	99.4543
10.3585	232.676	21.8549	20.3143	2.44981	22.9404	100.029	-0.014501	99.3244	4.67933	110.123	21.4423	17.6567	2.76008	21.4849	100.052	0.00504737	99.5599	4.67933	155.933	20.8607	21.6793	2.99037	25.3655	100.059	-0.00044422	99.6997	4.68	107.46	21.83	14.59	2.38	18.45	100.04	0.01	99.4536
10.3752	233.016	21.8552	20.3705	2.45351	22.9833	99.9922	-0.0146597	99.3257	4.68767	110.289	21.4422	17.6615	2.75967	21.4892	99.9619	0.00509423	99.5597	4.68767	155.905	20.8607	21.6858	2.99127	25.372	99.989	-0.00040134	99.6996	4.69	107.63	21.83	14.59	2.38	18.45	100.01	0.01	99.4529
10.3918	233.353	21.8555	20.4271	2.45723	23.0265	99.9865	-0.0148209	99.3269	4.696	110.459	21.4422	17.6666	2.75931	21.4938	100.056	0.0050589	99.5595	4.696	155.877	20.8607	21.6916	2.99209	25.3778	99.9677	-0.00042649	99.6994	4.7	107.79	21.83	14.6	2.38	18.45	100	0.01	99.4524
10.4127	233.777	21.8557	20.4982	2.46192	23.0808	100.001	-0.0149876	99.3281	4.70433	110.629	21.4422	17.6717	2.75893	21.4985	99.9697	0.00511035	99.5594	4.70433	155.851	20.8607	21.6968	2.99283	25.3831	100.054	-0.00032459	99.6994	4.7	107.96	21.83	14.6	2.38	18.46	99.97	0.01	99.4517
10.4335	234.2	21.856	20.57	2.46666	23.1357	99.9884	-0.0151553	99.3294	4.71267	110.798	21.4421	17.6765	2.75853	21.5029	99.976	0.00512224	99.5591	4.71267	155.821	20.8607	21.7019	2.99357	25.3882	99.9812	-0.00024536	99.6995	4.71	108.13	21.83	14.61	2.38	18.46	100.06	0.01	99.4512
10.4502	234.538	21.8562	20.6276	2.47046	23.1796	100.014	-0.0153236	99.3303	4.721	110.963	21.4421	17.6814	2.75814	21.5073	99.9891	0.00515988	99.559	4.721	155.791	20.8607	21.7053	2.99412	25.3917	99.9778	-0.00024352	99.6996	4.72	108.29	21.83	14.61	2.38	18.46	99.94	0.01	99.4506
10.4668	234.877	21.8564	20.6861	2.47434	23.2244	99.9756	-0.0154971	99.3313	4.72933	111.129	21.442	17.6867	2.7578	21.5122	100.01	0.00516238	99.5586	4.72933	155.768	20.8607	21.7068	2.99444	25.3933	100.034	-0.0002273	99.6995	4.73	108.46	21.83	14.61	2.38	18.47	100.04	0.01	99.4503
10.4877	235.298	21.8567	20.7599	2.47925	23.281	100.015	-0.015673	99.3327	4.73767	111.295	21.4419	17.6917	2.75743	21.5168	99.9927	0.00520793	99.5583	4.73767	155.744	20.8607	21.7093	2.99487	25.3958	99.9802	-0.00025699	99.6995	4.74	108.63	21.83	14.62	2.38	18.47	99.96	0.01	99.4499
10.5085	235.72	21.8571	20.8342	2.4842	23.3379	100.002	-0.0158434	99.3341	4.746	111.463	21.4419	17.6969	2.75706	21.5214	99.987	0.00527318	99.5582	4.746	155.712	20.8607	21.7111	2.99522	25.3976	99.987	-0.0002276	99.6996	4.75	108.79	21.83	14.62	2.38	18.47	99.96	0.01	99.4495
10.5252	236.062	21.8573	20.894	2.48816	23.3835	100.017	-0.0160092	99.3354	4.75433	111.633	21.4419	17.7018	2.75667	21.5259	99.9945	0.00531204	99.5581	4.75433	155.683	20.8607	21.7145	2.99577	25.4011	100.041	-0.00017864	99.6996	4.75	108.96	21.83	14.62	2.38	18.47	100.03	0.01	99.4489
10.5418	236.403	21.8576	20.9541	2.49216	23.4295	100.024	-0.0161732	99.3368	4.76267	111.804	21.4418	17.7065	2.75625	21.5302	100.056	0.00534082	99.558	4.76267	155.659	20.8607	21.7214	2.99671	25.408	100.032	-0.00022182	99.6997	4.76	109.13	21.83	14.63	2.38	18.48	100.02	0.01	99.4484
10.5585	236.741	21.858	21.0145	2.49618	23.4758	99.9579	-0.0163326	99.3382	4.771	111.969	21.4418	17.7118	2.7559	21.535	99.9723	0.00530911	99.5577	4.771	155.631	20.8608	21.7276	2.99759	25.4143	99.928	-0.0002211	99.6998	4.77	109.3	21.83	14.63	2.38	18.48	100	0.01	99.448
10.5793	237.163	21.8583	21.0904	2.50123	23.5339	100.011	-0.0164964	99.3399	4.77933	112.136	21.4417	17.7171	2.75556	21.5399	100.007	0.00526514	99.5576	4.77933	155.603	20.8608	21.7333	2.99839	25.4199	100.099	-0.00017575	99.6998	4.78	109.47	21.83	14.64	2.38	18.49	99.98	0.01	99.4474
10.6002	237.585	21.8587	21.1668	2.50632	23.5924	99.9927	-0.0166645	99.3415	4.78767	112.304	21.4417	17.7221	2.75518	21.5444	100.007	0.00521023	99.5573	4.78767	155.569	20.8608	21.7391	2.99922	25.4258	99.9685	-0.00025598	99.6997	4.79	109.63	21.83	14.64	2.38	18.49	100	0.01	99.4468
10.6168	237.928	21.859	21.2289	2.51046	23.6399	99.9922	-0.0168369	99.3427	4.796	112.474	21.4417	17.7269	2.75479	21.5488	100.014	0.00518559	99.5571	4.796	155.543	20.8608	21.7449	3.00004	25.4316	99.9619	-0.00031623	99.6997	4.8	109.8	21.83	14.64	2.38	18.49	100.01	0.01	99.4462
10.6335	238.27	21.8592	21.2912	2.51461	23.6874	100.014	-0.0170105	99.3439	4.80433	112.645	21.4416	17.7319	2.7544	21.5533	99.9735	0.00521744	99.5569	4.80433	155.515	20.8607	21.75	3.00078	25.4368	100.019	-0.00027846	99.6996	4.8	109.97	21.83	14.65	2.38	18.5	100.01	0.01	99.4458
10.6502	238.605	21.8595	21.3534	2.51877	23.7352	99.9881	-0.0171915	99.3453	4.81267	112.81	21.4416	17.7365	2.75397	21.5575	99.9723	0.00518845	99.5567	4.81267	155.485	20.8607	21.7549	3.0015	25.4417	100.004	-0.00020318	99.6996	4.81	110.14	21.83	14.65	2.38	18.5	99.99	0.01	99.4453
10.671	239.028	21.8599	21.4317	2.52399	23.795	100.004	-0.0173774	99.3469	4.821	112.981	21.4415	17.7415	2.75358	21.562	100.046	0.00520764	99.5565	4.821	155.457	20.8608	21.7597	3.0022	25.4465	99.9528	-0.00013621	99.6997	4.82	110.31	21.83	14.65	2.38	18.5	99.99	0.01	99.4448
10.6918	239.454	21.8603	21.5108	2.52927	23.8556	99.9881	-0.0175644	99.3487	4.82933	113.153	21.4415	17.7461	2.75316	21.5663	99.9669	0.00516858	99.5563	4.82933	155.426	20.8608	21.7644	3.0029	25.4513	100.057	-0.00013116	99.6997	4.83	110.47	21.83	14.66	2.38	18.51	100.01	0.01	99.4442
10.7085	239.792	21.8606	21.5748	2.53356	23.9046	99.9959	-0.0177461	99.3502	4.83767	113.313	21.4414	17.7512	2.75279	21.5709	100.049	0.00518193	99.556	4.83767	155.398	20.8607	21.7675	3.00341	25.4544	99.9903	-0.0001171	99.6997	4.84	110.64	21.83	14.66	2.38	18.51	100.02	0.01	99.4437
10.7252	240.128	21.8608	21.639	2.53787	23.9538	100.018	-0.0179278	99.3512	4.846	113.485	21.4414	17.7565	2.75244	21.5757	99.9708	0.00529913	99.5558	4.846	155.37	20.8607	21.7678	3.0036	25.4548	99.9894	-5.409e-06	99.6996	4.85	110.81	21.83	14.67	2.37	18.51	99.95	0.01	99.4433
10.746	240.553	21.8612	21.7199	2.5433	24.0158	100.007	-0.018109	99.3528	4.85433	113.652	21.4413	17.7613	2.75204	21.5801	100.04	0.00536489	99.5556	4.85433	155.335	20.8607	21.7686	3.00384	25.4556	100.025	-1.0089e-06	99.6996	4.85	110.98	21.83	14.67	2.37	18.51	99.99	0.01	99.4429
10.7668	240.98	21.8616	21.802	2.54881	24.0787	100.011	-0.018293	99.3547	4.86267	113.823	21.4413	17.7659	2.7516	21.5842	99.9987	0.00539616	99.5554	4.86267	155.307	20.8608	21.7704	3.00421	25.4575	99.9713	-8.6455e-07	99.6997	4.86	111.15	21.83	14.67	2.37	18.52	100.06	0.01	99.4424
10.7835	241.316	21.8618	21.8675	2.55321	24.1289	99.9695	-0.0184803	99.3558	4.871	113.993	21.4413	17.7704	2.75115	21.5883	99.9552	0.00538665	99.5552	4.871	155.279	20.8608	21.7724	3.00459	25.4596	100.022	3.81386e-05	99.6998	4.87	111.32	21.83	14.68	2.37	18.52	99.98	0.01	99.4421
10.8002	241.654	21.8622	21.9339	2.55769	24.1798	100.018	-0.0186671	99.3573	4.87933	114.163	21.4412	17.7755	2.75078	21.5929	99.9845	0.00541694	99.555	4.87933	155.248	20.8608	21.7749	3.00504	25.4622	100.012	-9.9023e-06	99.6997	4.88	111.48	21.83	14.68	2.37	18.52	100	0.01	99.4417
10.8168	241.993	21.8625	22.0005	2.5622	24.231	99.9754	-0.0188556	99.3589	4.88767	114.325	21.4412	17.7805	2.7504	21.5975	100.025	0.00534875	99.555	4.88767	155.219	20.8608	21.7801	3.00581	25.4674	99.9288	1.97464e-05	99.6998	4.89	111.65	21.83	14.68	2.37	18.53	100.04	0.01	99.4411
10.8377	242.417	21.8629	22.0848	2.56792	24.2956	100.011	-0.01905	99.3606	4.896	114.501	21.4412	17.7856	2.75003	21.6021	99.9778	0.0053081	99.5548	4.896	155.188	20.8608	21.7872	3.00678	25.4745	100.044	2.36377e-05	99.6998	4.9	111.82	21.83	14.69	2.37	18.53	99.95	0.01	99.4406
10.8585	242.843	21.8632	22.1696	2.5737	24.3606	100.011	-0.0192379	99.3621	4.90433	114.665	21.4411	17.7903	2.74961	21.6064	100.002	0.00528384	99.5545	4.90433	155.156	20.8608	21.7932	3.00765	25.4806	99.9988	-1.2839e-05	99.6998	4.9	111.99	21.83	14.69	2.37	18.53	100.01	0.01	99.44
10.8752	243.182	21.8636	22.2377	2.57836	24.4128	99.9999	-0.0194236	99.3637	4.91267	114.837	21.441	17.7952	2.74922	21.6109	100.041	0.0051938	99.5543	4.91267	155.124	20.8607	21.7991	3.00849	25.4864	99.9897	-2.0467e-05	99.6997	4.91	112.16	21.83	14.7	2.37	18.54	100.03	0.01	99.4396
10.8918	243.518	21.8639	22.3062	2.58307	24.4655	99.9917	-0.0196127	99.3652	4.921	115.005	21.441	17.7999	2.7488	21.6151	100.024	0.00509767	99.554	4.921	155.093	20.8607	21.8045	3.00929	25.4919	100.015	-2.2917e-05	99.6996	4.92	112.33	21.83	14.7	2.37	18.54	99.98	0.01	99.4392
10.9085	243.855	21.8642	22.3758	2.58787	24.519	100.016	-0.0197944	99.3665	4.92933	115.176	21.4409	17.8047	2.74839	21.6194	99.9419	0.00501176	99.5538	4.92933	155.062	20.8607	21.8095	3.01003	25.497	99.9454	-3.0123e-05	99.6997	4.93	112.5	21.83	14.7	2.37	18.55	100.03	0.01	99.4386
10.9293	244.28	21.8646	22.4628	2.59385	24.5858	99.9796	-0.0199776	99.3686	4.93767	115.343	21.4409	17.8096	2.74799	21.6239	100.005	0.00486823	99.5536	4.93767	155.032	20.8607	21.8144	3.01076	25.5019	100.052	-2.2166e-05	99.6996	4.94	112.67	21.83	14.71	2.37	18.55	99.95	0.01	99.4382
10.9502	244.706	21.8651	22.551	2.59991	24.6534	100.006	-0.0201663	99.3706	4.946	115.509	21.4408	17.8144	2.7476	21.6283	99.9771	0.00481747	99.5533	4.946	155.005	20.8607	21.8191	3.01147	25.5066	99.9837	-6.2265e-05	99.6996	4.95	112.83	21.83	14.71	2.37	18.55	100.05	0.01	99.4378
10.9668	245.047	21.8654	22.622	2.60481	24.708	100.004	-0.0203542	99.3719	4.95433	115.682	21.4408	17.8195	2.74722	21.6329	100.021	0.00470332	99.553	4.95433	154.97	20.8607	21.8233	3.01213	25.5109	99.9893	-0.00012194	99.6997	4.95	113.01	21.83	14.72	2.37	18.56	99.91	0.01	99.4374
10.9835	245.384	21.8657	22.693	2.6097	24.7625	99.9849	-0.0205458	99.3736	4.96267	115.85	21.4408	17.8244	2.74682	21.6373	100.02	0.00465128	99.5529	4.96267	154.938	20.8608	21.8272	3.01274	25.5148	100.02	-0.00011506	99.6997	4.96	113.18	21.83	14.72	2.37	18.56	100.04	0.01	99.4371
11.0043	245.81	21.8662	22.7828	2.61589	24.8315	100.004	-0.0207473	99.3756	4.971	116.015	21.4407	17.8288	2.74638	21.6414	99.9878	0.00448023	99.5527	4.971	154.91	20.8608	21.8285	3.01306	25.5163	99.9763	-0.000362	99.6997	4.97	113.34	21.83	14.72	2.37	18.56	100.01	0.01	99.4369
11.0252	246.236	21.8666	22.873	2.62209	24.9007	100.01	-0.0209473	99.3776	4.97933	116.191	21.4407	17.8334	2.74594	21.6455	99.9856	0.00441895	99.5525	4.97933	154.877	20.8608	21.8281	3.01317	25.5159	100.03	-0.00051729	99.6997	4.98	113.51	21.83	14.73	2.37	18.57	99.99	0.01	99.4368
11.0418	246.573	21.867	22.9454	2.62707	24.9562	100.017	-0.0211404	99.3792	4.98767	116.363	21.4407	17.8384	2.74555	21.65	100.007	0.00431791	99.5524	4.98767	154.845	20.8607	21.8287	3.01341	25.5166	99.9804	-0.00068261	99.6996	4.99	113.68	21.83	14.73	2.37	18.57	100.02	0.01	99.4368
11.0585	246.912	21.8674	23.0187	2.63213	25.0125	99.9816	-0.0213319	99.381	4.996	116.526	21.4406	17.8435	2.74518	21.6547	99.981	0.00424321	99.5524	4.996	154.818	20.8607	21.8298	3.01369	25.5178	99.9955	-0.00074155	99.6996	5	113.85	21.83	14.73	2.37	18.57	100.01	0.01	99.4366
11.0752	247.253	21.8678	23.0924	2.63722	25.0691	99.9973	-0.0215214	99.3827	5.00433	116.699	21.4406	17.8484	2.74479	21.6592	100.01	0.00401188	99.5521	5.00433	154.784	20.8607	21.8316	3.01406	25.5196	100.01	-0.0010001	99.6997	5	114.02	21.83	14.74	2.37	18.58	100	0.01	99.4363
11.096	247.677	21.8682	23.1848	2.64359	25.14	99.9826	-0.0217108	99.3846	5.01267	116.868	21.4406	17.8535	2.74442	21.6638	99.9977	0.00395902	99.552	5.01267	154.753	20.8608	21.8339	3.01449	25.522	99.9913	-0.0011038	99.6997	5.01	114.19	21.83	14.74	2.37	18.58	99.98	0.01	99.4361
11.1168	248.102	21.8685	23.2779	2.65002	25.2115	100.008	-0.0218964	99.3863	5.021	117.037	21.4405	17.8586	2.74404	21.6684	100.06	0.00385842	99.5519	5.021	154.722	20.8608	21.8364	3.01495	25.5246	99.9972	-0.0012581	99.6999	5.02	114.36	21.83	14.75	2.37	18.58	99.97	0.01	99.4359
11.1335	248.442	21.8688	23.3528	2.65518	25.2689	100.025	-0.0220783	99.3877	5.02933	117.209	21.4405	17.8637	2.74368	21.6731	99.9276	0.00376233	99.5518	5.02933	154.691	20.8608	21.8395	3.01547	25.5277	100.024	-0.0012937	99.6998	5.03	114.52	21.83	14.75	2.37	18.59	100.02	0.01	99.4355
11.1502	248.779	21.8692	23.4276	2.66034	25.3263	99.9834	-0.0222621	99.3891	5.03767	117.38	21.4405	17.8687	2.7433	21.6777	100.059	0.00364496	99.5517	5.03767	154.658	20.8608	21.8455	3.01633	25.5337	99.9636	-0.0013867	99.6997	5.04	114.7	21.83	14.75	2.37	18.59	100.04	0.01	99.4353
11.1668	249.117	21.8695	23.5033	2.66556	25.3844	100.003	-0.0224488	99.3907	5.046	117.549	21.4404	17.8736	2.7429	21.6821	99.9993	0.00363487	99.5515	5.046	154.628	20.8608	21.8531	3.01739	25.5414	100.028	-0.0014038	99.6998	5.05	114.87	21.83	14.76	2.37	18.59	99.97	0.01	99.435
11.1877	249.543	21.8699	23.5991	2.67218	25.4579	99.9952	-0.022644	99.3926	5.05433	117.716	21.4404	17.8789	2.74254	21.6869	99.9897	0.00366168	99.5514	5.05433	154.595	20.8608	21.86	3.01836	25.5483	99.9254	-0.0013351	99.7	5.05	115.04	21.83	14.76	2.36	18.6	99.98	0.01	99.4345
11.2085	249.969	21.8705	23.6954	2.67884	25.5318	100.016	-0.0228412	99.3952	5.06267	117.888	21.4404	17.884	2.74218	21.6916	99.969	0.00376355	99.5513	5.06267	154.564	20.8608	21.8677	3.01942	25.556	100.082	-0.0013477	99.7001	5.06	115.2	21.83	14.76	2.36	18.6	100.04	0.01	99.4339
11.2252	250.307	21.8709	23.7733	2.68424	25.5916	99.9984	-0.0230324	99.3971	5.071	118.059	21.4404	17.8892	2.74182	21.6964	100.035	0.00383896	99.5511	5.071	154.528	20.8609	21.8753	3.02049	25.5637	99.9796	-0.0012761	99.7003	5.07	115.37	21.83	14.77	2.36	18.6	99.99	0.01	99.433
11.2418	250.645	21.8714	23.8513	2.68963	25.6515	99.9737	-0.0232228	99.3991	5.07933	118.227	21.4403	17.8941	2.74142	21.7008	99.9921	0.00397185	99.551	5.07933	154.498	20.8609	21.882	3.02143	25.5704	100.01	-0.0012362	99.7005	5.08	115.54	21.83	14.77	2.36	18.61	100.03	0.01	99.4324
11.2585	250.989	21.8718	23.9297	2.69505	25.7116	100.022	-0.0234171	99.4009	5.08767	118.393	21.4403	17.8991	2.74104	21.7054	99.955	0.00401259	99.5509	5.08767	154.462	20.861	21.887	3.0222	25.5755	99.9734	-0.0012879	99.7007	5.09	115.72	21.83	14.78	2.36	18.61	99.97	0.01	99.4319
11.2793	251.413	21.8723	24.0283	2.70187	25.7872	99.9954	-0.0236124	99.4034	5.096	118.566	21.4403	17.9037	2.74061	21.7095	100.077	0.00415488	99.5507	5.096	154.432	20.8609	21.8909	3.02281	25.5794	100.009	-0.0011059	99.7006	5.1	115.88	21.83	14.78	2.36	18.61	99.98	0.01	99.4313
11.3002	251.836	21.8728	24.1274	2.70873	25.8633	99.9884	-0.0238124	99.4055	5.10433	118.739	21.4402	17.9083	2.74017	21.7137	99.9704	0.00417565	99.5505	5.10433	154.4	20.8609	21.8944	3.02339	25.583	100.003	-0.0010955	99.7006	5.1	116.06	21.83	14.78	2.36	18.62	100.02	0.01	99.4307
11.3168	252.177	21.8732	24.2076	2.71427	25.9247	100.03	-0.0240115	99.4073	5.11267	118.906	21.4402	17.9133	2.73978	21.7182	100.018	0.00427179	99.5504	5.11267	154.369	20.861	21.8975	3.02393	25.5861	100.035	-0.0010834	99.7007	5.11	116.23	21.83	14.79	2.36	18.62	99.99	0.01	99.4301
11.3335	252.516	21.8736	24.288	2.71984	25.9865	100.006	-0.0242051	99.4091	5.121	119.08	21.4402	17.9179	2.73935	21.7223	99.9302	0.00437407	99.5503	5.121	154.337	20.861	21.8981	3.02416	25.5868	100.005	-0.0010335	99.7008	5.12	116.39	21.83	14.79	2.36	18.62	100.04	0.01	99.4294
11.3543	252.941	21.8741	24.3897	2.72689	26.0645	99.9977	-0.0244018	99.4115	5.12933	119.244	21.4402	17.9228	2.73895	21.7267	100.063	0.00452463	99.5502	5.12933	154.298	20.861	21.897	3.0242	25.5858	99.9937	-0.0010041	99.7008	5.13	116.56	21.83	14.8	2.36	18.63	99.97	0.01	99.4288
11.3752	253.366	21.8746	24.4923	2.73401	26.1433	99.9825	-0.0246041	99.4138	5.13767	119.413	21.4401	17.9278	2.73857	21.7313	99.9636	0.00451624	99.55	5.13767	154.268	20.861	21.8969	3.02436	25.5858	100.011	-0.0010206	99.7008	5.14	116.74	21.82	14.8	2.36	18.63	99.99	0.01	99.4283
11.3918	253.707	21.875	24.5751	2.73976	26.2068	100.021	-0.0248016	99.4158	5.146	119.585	21.4401	17.9327	2.73818	21.7357	100.012	0.00451537	99.5497	5.146	154.238	20.861	21.896	3.02443	25.5849	99.9991	-0.00091899	99.7007	5.15	116.9	21.82	14.8	2.36	18.63	100.05	0.01	99.4279
11.4085	254.048	21.8754	24.6578	2.74548	26.2702	99.9659	-0.0249966	99.4176	5.15433	119.757	21.44	17.9375	2.73777	21.7401	100.012	0.00458619	99.5494	5.15433	154.208	20.8609	21.8949	3.02446	25.5839	99.9819	-0.00081079	99.7005	5.15	117.08	21.82	14.81	2.36	18.64	99.99	0.01	99.4277
11.4252	254.386	21.8759	24.7408	2.75125	26.334	100.025	-0.0251949	99.4196	5.16267	119.924	21.4399	17.9423	2.73738	21.7446	99.9876	0.00458081	99.5491	5.16267	154.173	20.8609	21.8945	3.02459	25.5836	99.9751	-0.00074877	99.7005	5.16	117.25	21.82	14.81	2.36	18.64	99.98	0.01	99.4274
11.446	254.809	21.8764	24.8453	2.75848	26.414	99.9986	-0.0253976	99.422	5.171	120.097	21.4399	17.9471	2.73697	21.7489	99.9957	0.00455832	99.5489	5.171	154.142	20.8609	21.8952	3.02484	25.5844	100.07	-0.00069169	99.7005	5.17	117.42	21.82	14.82	2.36	18.64	100.04	0.01	99.4269
11.4668	255.238	21.8769	24.9503	2.76574	26.4944	99.9676	-0.0255914	99.4245	5.17933	120.271	21.4398	17.9522	2.73659	21.7535	100.002	0.00456596	99.5487	5.17933	154.108	20.8609	21.897	3.02521	25.5862	99.9318	-0.00071735	99.7006	5.18	117.59	21.82	14.82	2.36	18.65	99.93	0.01	99.4265
11.4835	255.574	21.8774	25.0348	2.77161	26.5593	100.061	-0.0257847	99.4264	5.18767	120.436	21.4398	17.9574	2.73623	21.7583	99.9834	0.00461551	99.5486	5.18767	154.078	20.8609	21.8993	3.02565	25.5886	100.002	-0.00069947	99.7006	5.19	117.76	21.82	14.82	2.36	18.65	99.98	0.01	99.4261
11.5002	255.915	21.8778	25.1202	2.77753	26.6247	99.9507	-0.0259819	99.4283	5.196	120.603	21.4398	17.9623	2.73584	21.7627	100.062	0.00462145	99.5485	5.196	154.048	20.8609	21.9013	3.02605	25.5906	100.05	-0.00069616	99.7006	5.2	117.92	21.82	14.83	2.36	18.66	100.04	0.01	99.4258
11.5168	256.252	21.8782	25.2058	2.78347	26.6903	100.012	-0.0261761	99.4301	5.20433	120.775	21.4398	17.9674	2.73548	21.7674	99.9226	0.00454636	99.5483	5.20433	154.011	20.861	21.9033	3.02646	25.5927	99.9773	-0.00072916	99.7008	5.2	118.09	21.82	14.83	2.36	18.66	99.98	0.01	99.4253
11.5377	256.679	21.8787	25.3134	2.79092	26.7727	100.014	-0.0263738	99.4325	5.21267	120.945	21.4397	17.9724	2.73509	21.7719	100.05	0.00455119	99.5481	5.21267	153.982	20.861	21.9054	3.02687	25.5949	99.9839	-0.00070099	99.7009	5.21	118.26	21.82	14.84	2.36	18.66	99.96	0.01	99.4249
11.5585	257.1	21.8793	25.4211	2.79838	26.8552	99.9827	-0.0265753	99.435	5.221	121.115	21.4397	17.9771	2.73467	21.7761	99.953	0.0044447	99.5478	5.221	153.952	20.861	21.9085	3.0274	25.5981	99.9764	-0.00074352	99.701	5.22	118.44	21.82	14.84	2.36	18.67	100.04	0.01	99.4246
11.5752	257.439	21.8797	25.5083	2.80442	26.922	100.005	-0.0267695	99.4371	5.22933	121.288	21.4396	17.9819	2.73426	21.7805	100.057	0.00436519	99.5477	5.22933	153.92	20.861	21.9152	3.02835	25.6048	100.052	-0.00068448	99.7011	5.23	118.61	21.82	14.84	2.36	18.67	100.01	0.01	99.4242
11.5918	257.781	21.8802	25.5961	2.8105	26.9891	100.023	-0.026962	99.4391	5.23767	121.453	21.4396	17.9866	2.73384	21.7847	99.9839	0.00418718	99.5476	5.23767	153.883	20.861	21.9216	3.02927	25.6112	99.999	-0.00066791	99.7011	5.24	118.77	21.82	14.85	2.36	18.67	99.99	0.01	99.4237
11.6127	258.205	21.8807	25.7059	2.81811	27.0732	99.9746	-0.0271555	99.4417	5.246	121.626	21.4396	17.9914	2.73345	21.7891	99.9842	0.00405801	99.5476	5.246	153.851	20.861	21.9271	3.03009	25.6168	99.9987	-0.00072473	99.7011	5.25	118.94	21.82	14.85	2.36	18.68	99.99	0.01	99.4234
11.6335	258.632	21.8813	25.8169	2.82579	27.158	100.027	-0.0273451	99.4442	5.25433	121.798	21.4396	17.9966	2.73309	21.7938	100.046	0.0037921	99.5474	5.25433	153.821	20.861	21.9325	3.03089	25.6222	99.982	-0.00062498	99.7011	5.25	119.12	21.82	14.86	2.36	18.68	100.01	0.01	99.423
11.6502	258.973	21.8818	25.906	2.83195	27.2262	100.017	-0.027533	99.4463	5.26267	121.969	21.4395	18.0018	2.73275	21.7985	99.9848	0.00365361	99.5472	5.26267	153.786	20.8611	21.9376	3.03166	25.6274	99.9764	-0.00049596	99.7012	5.26	119.29	21.82	14.86	2.36	18.68	100	0.01	99.4226
11.6668	259.31	21.8822	25.9956	2.83815	27.2947	99.9753	-0.0277258	99.4485	5.271	122.141	21.4395	18.0066	2.73238	21.8029	100.025	0.00345903	99.5471	5.271	153.76	20.8611	21.9418	3.03232	25.6316	99.9865	-0.00040098	99.7012	5.27	119.46	21.82	14.86	2.35	18.69	100.01	0.01	99.4223
11.6835	259.653	21.8827	26.0863	2.84444	27.3641	99.9951	-0.0279223	99.4507	5.27933	122.31	21.4395	18.0118	2.73205	21.8077	99.988	0.00337715	99.5469	5.27933	153.731	20.8611	21.946	3.03298	25.6359	100.051	-0.00031413	99.7014	5.28	119.63	21.82	14.87	2.35	18.69	100.05	0.01	99.4218
11.7043	260.077	21.8833	26.1999	2.85231	27.451	99.9995	-0.0281254	99.4532	5.28767	122.481	21.4394	18.017	2.73173	21.8124	99.9229	0.00324067	99.5466	5.28767	153.698	20.8611	21.9496	3.03356	25.6395	99.9709	-5.4337e-05	99.7012	5.29	119.8	21.82	14.87	2.35	18.69	99.94	0.01	99.4214
11.7252	260.499	21.8838	26.3142	2.86024	27.5385	99.9929	-0.0283265	99.4558	5.296	122.652	21.4394	18.0225	2.73147	21.8175	100.041	0.00317711	99.5464	5.296	153.668	20.8611	21.9528	3.03411	25.6428	100.02	0.000175265	99.7012	5.3	119.97	21.82	14.88	2.35	18.7	100.05	0.01	99.421
11.7418	260.84	21.8843	26.4065	2.86662	27.609	100.017	-0.0285183	99.4579	5.30433	122.818	21.4394	18.028	2.73119	21.8225	99.9476	0.00310115	99.5464	5.30433	153.636	20.8611	21.9548	3.0345	25.6448	99.9609	0.000480247	99.7012	5.3	120.14	21.82	14.88	2.35	18.7	100.02	0.01	99.4205
11.7585	261.179	21.8848	26.4984	2.87298	27.6792	100.002	-0.0286971	99.4601	5.31267	122.989	21.4393	18.0332	2.73091	21.8272	100.041	0.00297923	99.5462	5.31267	153.608	20.8611	21.9533	3.03449	25.6434	99.986	0.000770305	99.7012	5.31	120.31	21.82	14.88	2.35	18.71	100	0.01	99.42
11.7752	261.52	21.8853	26.5909	2.87938	27.7498	99.9748	-0.0288713	99.4623	5.321	123.158	21.4393	18.0387	2.73066	21.8323	100.001	0.00291349	99.5462	5.321	153.579	20.8611	21.9519	3.03449	25.6422	100.035	0.000946228	99.7012	5.32	120.48	21.82	14.89	2.35	18.71	99.93	0.01	99.4196
11.796	261.947	21.8859	26.7076	2.88747	27.8389	100.002	-0.0290462	99.4651	5.32933	123.336	21.4393	18.0443	2.73043	21.8374	99.9527	0.00285036	99.5462	5.32933	153.552	20.861	21.9509	3.03453	25.6412	99.987	0.00120538	99.7011	5.33	120.65	21.82	14.89	2.35	18.71	100.05	0.01	99.4193
11.8168	262.373	21.8864	26.8249	2.89561	27.9283	100.011	-0.0292219	99.4677	5.33767	123.503	21.4393	18.0497	2.73019	21.8424	100.018	0.00282479	99.5461	5.33767	153.527	20.861	21.9502	3.0346	25.6406	100.001	0.00134538	99.701	5.34	120.82	21.82	14.9	2.35	18.72	100.05	0.01	99.419
11.8335	262.71	21.8869	26.9189	2.90217	28.0002	99.9933	-0.029398	99.4699	5.346	123.674	21.4393	18.0548	2.72991	21.8471	100.045	0.00270913	99.546	5.346	153.499	20.861	21.9493	3.03465	25.6398	100.01	0.00177622	99.7011	5.35	120.98	21.82	14.9	2.35	18.72	99.95	0.01	99.4187
11.8502	263.049	21.8875	27.0142	2.90883	28.0729	100.004	-0.0295812	99.4723	5.35433	123.841	21.4392	18.0602	2.72965	21.852	99.9681	0.00272064	99.5459	5.35433	153.479	20.861	21.9489	3.03475	25.6395	99.994	0.00196164	99.701	5.35	121.16	21.82	14.91	2.35	18.72	100.01	0.01	99.4183
11.871	263.476	21.888	27.1338	2.91718	28.1641	99.9975	-0.0297672	99.4749	5.36267	124.013	21.4392	18.0654	2.72938	21.8567	100.003	0.00268792	99.5459	5.36267	153.451	20.861	21.9483	3.03483	25.6389	99.9807	0.00227757	99.7008	5.36	121.32	21.82	14.91	2.35	18.73	100.02	0.01	99.4181
11.8918	263.901	21.8887	27.2535	2.92553	28.2553	100.009	-0.0299548	99.4779	5.371	124.182	21.4393	18.0705	2.72909	21.8614	99.9874	0.00264868	99.5459	5.371	153.423	20.861	21.948	3.03493	25.6387	100.021	0.00241106	99.7009	5.37	121.5	21.82	14.91	2.35	18.73	99.98	0.01	99.4178
11.9085	264.243	21.8892	27.3497	2.93222	28.3285	99.9773	-0.0301359	99.4802	5.37933	124.353	21.4392	18.0753	2.72877	21.8657	100.051	0.00249323	99.5459	5.37933	153.402	20.861	21.9474	3.035	25.6381	99.9508	0.00265432	99.7008	5.38	121.67	21.82	14.92	2.35	18.74	100.02	0.01	99.4175
11.9252	264.582	21.8897	27.4456	2.93888	28.4015	100.011	-0.030316	99.4823	5.38767	124.524	21.4392	18.0804	2.72848	21.8704	99.9427	0.00244088	99.5456	5.38767	153.381	20.8609	21.9466	3.03504	25.6374	100.047	0.0025951	99.7006	5.39	121.84	21.82	14.92	2.35	18.74	100.01	0.01	99.4173
11.9418	264.922	21.8902	27.542	2.94558	28.4748	100.014	-0.0304937	99.4847	5.396	124.693	21.4391	18.0857	2.72823	21.8753	100.062	0.00243987	99.5454	5.396	153.362	20.8609	21.9453	3.03502	25.6362	100.009	0.00266644	99.7004	5.4	122.01	21.82	14.93	2.35	18.74	100	0.01	99.4171
11.9627	265.347	21.8909	27.6632	2.954	28.5669	99.9974	-0.0306747	99.4878	5.40433	124.865	21.4391	18.0911	2.72798	21.8802	99.9802	0.00251542	99.5452	5.40433	153.345	20.8609	21.944	3.035	25.6349	100.023	0.00272878	99.7002	5.4	122.18	21.82	14.93	2.35	18.75	99.97	0.01	99.4167
11.9835	265.773	21.8915	27.7849	2.96244	28.6593	99.9758	-0.030853	99.4908	5.41267	125.031	21.4391	18.0961	2.72768	21.8847	99.9917	0.00254955	99.5451	5.41267	153.319	20.8609	21.943	3.035	25.634	100.02	0.00263488	99.7002	5.41	122.35	21.82	14.94	2.35	18.75	100.04	0.01	99.4164
12.0002	266.112	21.8921	27.8834	2.9693	28.7342	100.018	-0.0310302	99.4933	5.421	125.198	21.4391	18.1009	2.72737	21.8891	100.022	0.00259078	99.5451	5.421	153.305	20.8608	21.9413	3.03492	25.6324	99.9724	0.00258285	99.7	5.42	122.52	21.82	14.94	2.35	18.76	99.96	0.01	99.4159
12.0168	266.455	21.8926	27.9821	2.97613	28.8091	100.013	-0.0312058	99.4955	5.42933	125.372	21.4391	18.1059	2.72708	21.8937	100.012	0.00265722	99.545	5.42933	153.287	20.8608	21.9397	3.03485	25.6309	99.9825	0.00244765	99.6997	5.43	122.69	21.82	14.94	2.35	18.76	99.97	0.01	99.4157
12.0335	266.791	21.8931	28.0807	2.98297	28.884	100.007	-0.0313788	99.498	5.43767	125.54	21.439	18.111	2.72679	21.8983	99.9747	0.00270477	99.545	5.43767	153.269	20.8607	21.9377	3.03472	25.6289	100.019	0.00229872	99.6995	5.44	122.86	21.82	14.95	2.35	18.76	100.04	0.01	99.4154
12.0543	267.217	21.8938	28.2041	2.99151	28.9775	99.9874	-0.0315546	99.5009	5.446	125.71	21.439	18.1162	2.72652	21.903	100.008	0.00272093	99.5448	5.446	153.253	20.8607	21.9355	3.03457	25.6268	100.01	0.00217164	99.6994	5.45	123.03	21.82	14.95	2.35	18.77	99.99	0.01	99.415
12.0752	267.641	21.8944	28.3278	3.00006	29.0712	99.9875	-0.0317346	99.5038	5.45433	125.873	21.439	18.1214	2.72625	21.9078	100.017	0.00270219	99.5446	5.45433	153.243	20.8606	21.9328	3.03435	25.6242	99.9863	0.00203587	99.6992	5.45	123.2	21.82	14.96	2.35	18.77	99.94	0.01	99.4148
12.0918	267.981	21.895	28.4273	3.00692	29.1465	99.9994	-0.0319089	99.5064	5.46267	126.051	21.4389	18.1266	2.72599	21.9125	99.98	0.00277456	99.5445	5.46267	153.23	20.8606	21.9299	3.0341	25.6213	100.02	0.00195171	99.6989	5.46	123.38	21.82	14.96	2.35	18.78	100.04	0.01	99.4145
12.1085	268.323	21.8955	28.5274	3.01382	29.2221	100.026	-0.0320804	99.5089	5.471	126.218	21.4389	18.1318	2.72571	21.9172	99.9891	0.0028379	99.5444	5.471	153.216	20.8606	21.9266	3.0338	25.6181	100.008	0.00173935	99.699	5.47	123.55	21.82	14.97	2.35	18.78	100	0.01	99.4141
12.1252	268.665	21.8961	28.628	3.02076	29.2982	100.01	-0.0322507	99.5114	5.47933	126.391	21.4389	18.1368	2.72543	21.9218	100.007	0.00283811	99.5445	5.47933	153.204	20.8606	21.9233	3.03349	25.6148	100.021	0.00172497	99.699	5.48	123.71	21.82	14.97	2.35	18.78	100	0.01	99.4136
12.146	269.088	21.8968	28.7549	3.02953	29.3942	99.9942	-0.0324236	99.5145	5.48767	126.56	21.4389	18.1417	2.72512	21.9263	99.9918	0.0027486	99.5444	5.48767	153.195	20.8606	21.9194	3.03312	25.611	99.9725	0.00162855	99.6991	5.49	123.88	21.82	14.98	2.35	18.79	100.03	0.01	99.4133
12.1668	269.513	21.8974	28.8814	3.03824	29.4898	99.9877	-0.0325943	99.5175	5.496	126.726	21.4389	18.1471	2.72488	21.9312	99.978	0.00271066	99.5443	5.496	153.187	20.8606	21.9151	3.03268	25.6068	99.9518	0.0015371	99.699	5.5	124.05	21.82	14.98	2.35	18.79	99.91	0.01	99.413
12.1835	269.856	21.898	28.9833	3.04524	29.5666	100.022	-0.0327623	99.52	5.50433	126.897	21.4388	18.1525	2.72464	21.9362	100.044	0.00279848	99.544	5.50433	153.178	20.8606	21.9109	3.03226	25.6027	100.075	0.0015062	99.6991	5.5	124.22	21.82	14.98	2.35	18.8	100	0.01	99.4127
12.2002	270.192	21.8985	29.0851	3.05225	29.6436	99.9714	-0.0329307	99.5224	5.51267	127.07	21.4388	18.1578	2.72438	21.9411	99.9783	0.00282917	99.5439	5.51267	153.174	20.8606	21.9061	3.03176	25.5979	99.9678	0.0016101	99.6992	5.51	124.39	21.82	14.99	2.35	18.8	100.04	0.01	99.4123
12.221	270.617	21.8991	29.2133	3.06105	29.7402	100.008	-0.0330972	99.5253	5.521	127.239	21.4388	18.1632	2.72413	21.9459	99.9852	0.00290902	99.5439	5.521	153.173	20.8607	21.9005	3.03116	25.5924	99.9747	0.00157392	99.6992	5.52	124.56	21.82	14.99	2.35	18.8	99.96	0.01	99.4119
12.2418	271.043	21.8998	29.3412	3.06982	29.8365	100.001	-0.0332549	99.5283	5.52933	127.412	21.4388	18.1687	2.7239	21.951	100.001	0.00292483	99.5438	5.52933	153.171	20.8607	21.894	3.03043	25.5859	100.015	0.00149486	99.6992	5.53	124.73	21.82	15	2.35	18.81	100.01	0.01	99.4116
12.2585	271.385	21.9004	29.4439	3.07684	29.9137	100.022	-0.0334073	99.531	5.53767	127.581	21.4388	18.1744	2.72369	21.9562	100.013	0.00292516	99.5437	5.53767	153.165	20.8607	21.8875	3.0297	25.5794	99.998	0.00160318	99.6993	5.54	124.9	21.82	15	2.35	18.81	100.03	0.01	99.411
12.2752	271.724	21.901	29.5469	3.08389	29.9912	99.9945	-0.0335592	99.5336	5.546	127.749	21.4387	18.1799	2.72346	21.9613	100.017	0.00284632	99.5435	5.546	153.164	20.8607	21.8811	3.02899	25.5731	99.9846	0.00167582	99.6993	5.55	125.07	21.82	15.01	2.34	18.82	99.98	0.01	99.4107
12.2918	272.065	21.9015	29.6497	3.09089	30.0683	100.001	-0.0337134	99.5363	5.55433	127.921	21.4387	18.1854	2.72322	21.9663	99.975	0.00275451	99.5434	5.55433	153.167	20.8606	21.8745	3.02824	25.5666	100.021	0.00170263	99.6992	5.55	125.24	21.82	15.01	2.34	18.82	100.03	0.01	99.4104
12.3127	272.491	21.9023	29.7783	3.09963	30.1646	99.995	-0.0338719	99.5396	5.56267	128.092	21.4387	18.1908	2.72298	21.9713	100.002	0.00276814	99.5433	5.56267	153.166	20.8606	21.8679	3.02749	25.5601	99.9891	0.00188891	99.699	5.56	125.41	21.82	15.02	2.34	18.82	100.05	0.01	99.4102
12.3335	272.915	21.903	29.9079	3.10846	30.2619	100.007	-0.0340308	99.543	5.571	128.26	21.4386	18.1964	2.72276	21.9765	99.9758	0.00277036	99.5431	5.571	153.174	20.8606	21.861	3.02669	25.5532	100.002	0.00193252	99.6989	5.57	125.58	21.82	15.02	2.34	18.83	99.92	0.01	99.4099
12.3502	273.255	21.9035	30.0118	3.11552	30.3397	99.9693	-0.0341854	99.5454	5.57933	128.428	21.4386	18.202	2.72253	21.9815	100.032	0.00284156	99.543	5.57933	153.176	20.8605	21.8535	3.02582	25.5458	99.9988	0.00202549	99.6987	5.58	125.75	21.82	15.02	2.34	18.83	99.98	0.01	99.4094
12.3668	273.597	21.9041	30.1161	3.1226	30.4177	99.9926	-0.0343358	99.5478	5.58767	128.597	21.4386	18.2075	2.7223	21.9866	100.015	0.00279683	99.543	5.58767	153.178	20.8605	21.8453	3.02486	25.5377	100.001	0.00213476	99.6986	5.59	125.92	21.82	15.03	2.34	18.84	100.11	0.01	99.4091
12.3835	273.937	21.9047	30.2212	3.12974	30.4964	100.014	-0.0344811	99.5505	5.596	128.768	21.4386	18.2129	2.72206	21.9915	99.948	0.00272308	99.5428	5.596	153.188	20.8605	21.837	3.02387	25.5294	100.02	0.0022238	99.6982	5.6	126.09	21.82	15.03	2.34	18.84	99.98	0.01	99.4089
12.4043	274.362	21.9054	30.3526	3.13866	30.5947	99.9902	-0.0346282	99.5538	5.60433	128.937	21.4385	18.2184	2.72184	21.9966	100.059	0.00267509	99.5426	5.60433	153.197	20.8604	21.8293	3.02296	25.5217	99.9687	0.00227541	99.6981	5.6	126.26	21.82	15.04	2.34	18.84	100	0.01	99.4087
12.4252	274.788	21.9061	30.4839	3.14753	30.6927	100.014	-0.0347674	99.5571	5.61267	129.111	21.4385	18.2239	2.7216	22.0017	100.022	0.00264065	99.5425	5.61267	153.21	20.8604	21.8218	3.02205	25.5142	100.035	0.00240989	99.698	5.61	126.43	21.82	15.04	2.34	18.85	99.97	0.01	99.4085
12.4418	275.127	21.9067	30.589	3.15464	30.7711	100.003	-0.0348957	99.5599	5.621	129.274	21.4385	18.2292	2.72135	22.0065	99.9688	0.00262339	99.5424	5.621	153.219	20.8604	21.8137	3.02108	25.5063	100.031	0.00252048	99.6979	5.62	126.6	21.82	15.05	2.34	18.85	100.01	0.01	99.4083
12.4585	275.47	21.9073	30.6946	3.16176	30.8498	100.017	-0.0350254	99.5626	5.62933	129.451	21.4385	18.2344	2.72108	22.0113	100.005	0.00253955	99.5424	5.62933	153.234	20.8604	21.8051	3.02004	25.4977	99.9088	0.00266368	99.6979	5.63	126.78	21.82	15.05	2.34	18.86	100.02	0.01	99.4081
12.4793	275.893	21.908	30.8268	3.17066	30.9482	99.9907	-0.0351516	99.5658	5.63767	129.62	21.4385	18.24	2.72086	22.0164	100.001	0.00254091	99.5423	5.63767	153.243	20.8603	21.796	3.01893	25.4886	100.085	0.00272165	99.6977	5.64	126.94	21.82	15.06	2.34	18.86	99.95	0.01	99.4079
12.5002	276.32	21.9088	30.9601	3.17965	31.0475	100.013	-0.0352758	99.5691	5.646	129.787	21.4385	18.2454	2.72062	22.0213	100.017	0.00246077	99.5424	5.646	153.265	20.8603	21.7864	3.01775	25.4791	99.9566	0.00279544	99.6977	5.65	127.12	21.82	15.06	2.34	18.86	100.02	0.01	99.4077
12.5168	276.659	21.9094	31.0663	3.18678	31.1265	99.9695	-0.0354017	99.5718	5.65433	129.959	21.4385	18.2506	2.72035	22.0261	99.9928	0.00243267	99.5423	5.65433	153.282	20.8603	21.7772	3.01662	25.4699	100.011	0.00275187	99.6976	5.65	127.29	21.82	15.07	2.34	18.87	99.96	0.01	99.4074
12.5335	277.002	21.9099	31.173	3.19394	31.2056	100.013	-0.0355247	99.5745	5.66267	130.129	21.4384	18.2557	2.72008	22.0307	100.038	0.00232471	99.5421	5.66267	153.305	20.8603	21.7688	3.01557	25.4615	99.9863	0.00280669	99.6975	5.66	127.45	21.82	15.07	2.34	18.87	100.04	0.01	99.4073
12.5502	277.34	21.9106	31.2796	3.2011	31.2849	100.005	-0.0356456	99.5773	5.671	130.297	21.4384	18.2609	2.71981	22.0355	99.9628	0.00222799	99.542	5.671	153.322	20.8603	21.76	3.01446	25.4527	100.002	0.00282124	99.6975	5.67	127.63	21.82	15.08	2.34	18.88	100.01	0.01	99.407
12.571	277.767	21.9113	31.4134	3.21004	31.384	100.01	-0.0357688	99.5807	5.67933	130.466	21.4384	18.2665	2.71958	22.0406	100.012	0.00217524	99.5418	5.67933	153.346	20.8603	21.751	3.01332	25.4437	99.9783	0.00281216	99.6976	5.68	127.8	21.82	15.08	2.34	18.88	99.99	0.01	99.4067
12.5918	278.191	21.9121	31.5475	3.21902	31.4835	99.9775	-0.035893	99.584	5.68767	130.635	21.4383	18.2719	2.71935	22.0456	99.9684	0.00208404	99.5418	5.68767	153.372	20.8603	21.7413	3.01209	25.4341	100.044	0.00272961	99.6976	5.69	127.97	21.82	15.09	2.34	18.89	99.98	0.01	99.4063
12.6085	278.532	21.9126	31.6555	3.22623	31.5635	99.9974	-0.0360149	99.5867	5.696	130.807	21.4383	18.277	2.71908	22.0502	100.026	0.00205345	99.5416	5.696	153.402	20.8603	21.7314	3.01082	25.4241	99.986	0.00263892	99.6975	5.7	128.14	21.82	15.09	2.34	18.89	100.07	0.01	99.406
12.6252	278.874	21.9133	31.7633	3.23341	31.6431	99.9873	-0.0361318	99.5895	5.70433	130.975	21.4383	18.2823	2.71881	22.055	99.9369	0.00197879	99.5415	5.70433	153.425	20.8603	21.7209	3.00949	25.4137	99.933	0.00252548	99.6973	5.7	128.31	21.82	15.1	2.34	18.9	99.93	0.01	99.4057
12.6418	279.21	21.9138	31.8709	3.24058	31.7228	100.027	-0.0362482	99.5921	5.71267	131.148	21.4383	18.2877	2.71858	22.06	100.038	0.00195736	99.5415	5.71267	153.458	20.8602	21.7102	3.00811	25.403	100.086	0.00252732	99.697	5.71	128.48	21.82	15.1	2.34	18.9	100	0.01	99.4053
12.6627	279.637	21.9146	32.0059	3.24955	31.8224	99.991	-0.0363606	99.5957	5.721	131.314	21.4383	18.2931	2.71834	22.0649	99.9755	0.00192431	99.5415	5.721	153.491	20.8602	21.6991	3.00669	25.392	99.9516	0.00245143	99.6968	5.72	128.64	21.82	15.11	2.34	18.9	100	0.01	99.405
12.6835	280.062	21.9154	32.1398	3.2584	31.9208	99.9934	-0.036467	99.5993	5.72933	131.488	21.4383	18.2985	2.71809	22.0699	100.026	0.00192719	99.5413	5.72933	153.521	20.8601	21.6878	3.00523	25.3806	100.031	0.002342	99.6966	5.73	128.82	21.82	15.11	2.34	18.91	100.02	0.01	99.4047
12.7002	280.404	21.916	32.2477	3.26553	32.0003	99.9834	-0.0365752	99.602	5.73767	131.656	21.4382	18.304	2.71786	22.0749	100.025	0.00188107	99.5412	5.73767	153.558	20.8601	21.6755	3.00365	25.3684	99.9842	0.00225365	99.6965	5.74	128.99	21.82	15.12	2.34	18.91	100.04	0.01	99.4043
12.7168	280.743	21.9166	32.3558	3.27267	32.0797	100.01	-0.0366815	99.6047	5.746	131.826	21.4382	18.3096	2.71765	22.0801	99.956	0.0018771	99.5412	5.746	153.596	20.86	21.662	3.00191	25.3549	99.9905	0.00228223	99.6963	5.75	129.16	21.82	15.12	2.34	18.92	99.99	0.01	99.404
12.7377	281.171	21.9174	32.4903	3.28151	32.1783	99.9955	-0.0367881	99.6084	5.75433	131.996	21.4382	18.3154	2.71746	22.0854	100.025	0.00175042	99.5412	5.75433	153.634	20.86	21.6484	3.00015	25.3413	99.9793	0.00223542	99.6962	5.75	129.33	21.82	15.13	2.34	18.92	99.96	0.01	99.4038
12.7585	281.596	21.9182	32.6258	3.29045	32.2778	100.014	-0.0368959	99.612	5.76267	132.161	21.4382	18.321	2.71724	22.0905	99.9803	0.00169831	99.5411	5.76267	153.674	20.86	21.6346	2.99835	25.3274	100.059	0.00229012	99.696	5.76	129.49	21.82	15.13	2.34	18.93	99.98	0.01	99.4036
12.7752	281.938	21.9188	32.7345	3.29762	32.3574	100.006	-0.0369959	99.6149	5.771	132.337	21.4382	18.3264	2.717	22.0955	100.028	0.00161255	99.5411	5.771	153.712	20.8599	21.6207	2.99655	25.3136	99.9391	0.00237025	99.6958	5.77	129.67	21.82	15.14	2.34	18.93	100.03	0.01	99.4033
12.7918	282.278	21.9195	32.8426	3.30473	32.4364	100.006	-0.0370912	99.6178	5.77933	132.502	21.4382	18.332	2.71678	22.1007	99.9817	0.00155581	99.5411	5.77933	153.757	20.8599	21.6065	2.99469	25.2994	100.001	0.00242031	99.6958	5.78	129.84	21.82	15.14	2.34	18.94	100	0.01	99.4032
12.8085	282.618	21.9201	32.9513	3.31191	32.5159	100.01	-0.0371873	99.6208	5.78767	132.671	21.4382	18.3377	2.71658	22.1059	100.019	0.00150229	99.541	5.78767	153.803	20.86	21.5923	2.99284	25.2852	100.019	0.00247215	99.6959	5.79	130	21.82	15.15	2.34	18.94	99.98	0.01	99.4029
12.8293	283.044	21.9209	33.0874	3.3209	32.6154	99.9802	-0.0372794	99.624	5.796	132.844	21.4382	18.3434	2.71638	22.1112	99.9839	0.00148168	99.5409	5.796	153.852	20.86	21.5778	2.99093	25.2707	100.025	0.0024341	99.6959	5.8	130.18	21.82	15.15	2.34	18.95	100.04	0.01	99.4027
12.8502	283.47	21.9216	33.2238	3.32988	32.7148	100.025	-0.0373596	99.6273	5.80433	133.012	21.4381	18.3489	2.71615	22.1162	99.9791	0.00151757	99.5407	5.80433	153.902	20.86	21.5633	2.98902	25.2562	100.026	0.00236305	99.6961	5.8	130.34	21.82	15.16	2.34	18.95	99.98	0.01	99.4025
12.8668	283.81	21.9222	33.3328	3.33705	32.7942	99.9727	-0.0374359	99.6302	5.81267	133.181	21.4381	18.3545	2.71593	22.1213	100.03	0.00154689	99.5407	5.81267	153.953	20.86	21.5486	2.98707	25.2415	99.9138	0.00232634	99.696	5.81	130.52	21.82	15.16	2.34	18.95	99.96	0.01	99.4022
12.8835	284.152	21.9228	33.4415	3.34417	32.8733	100	-0.037514	99.6331	5.821	133.349	21.4381	18.3598	2.71569	22.1262	99.9946	0.0015696	99.5407	5.821	154.004	20.86	21.5336	2.98508	25.2264	100.016	0.00242257	99.6959	5.82	130.68	21.82	15.17	2.34	18.96	100.06	0.01	99.402
12.9002	284.492	21.9235	33.5503	3.3513	32.9524	100.029	-0.0375909	99.636	5.82933	133.515	21.4381	18.3652	2.71545	22.1311	100.013	0.00159309	99.5407	5.82933	154.058	20.86	21.5183	2.98305	25.2112	100.013	0.00249248	99.696	5.83	130.85	21.82	15.17	2.34	18.96	99.94	0.01	99.4017
12.921	284.919	21.9243	33.6862	3.36016	33.0509	99.9797	-0.0376672	99.6399	5.83767	133.687	21.4381	18.3704	2.71519	22.1359	99.9698	0.00157034	99.5406	5.83767	154.124	20.86	21.5027	2.98097	25.1955	100.012	0.00248907	99.696	5.84	131.02	21.82	15.18	2.34	18.97	100.07	0.01	99.4012
12.9418	285.344	21.9252	33.8216	3.36897	33.1489	100.01	-0.0377467	99.6436	5.846	133.857	21.4381	18.3761	2.71498	22.1411	99.9991	0.00162419	99.5406	5.846	154.177	20.8599	21.487	2.97888	25.1799	99.9927	0.00262218	99.6958	5.85	131.2	21.82	15.18	2.34	18.97	99.99	0.01	99.4009
12.9585	285.684	21.9258	33.9308	3.37607	33.228	99.9963	-0.0378216	99.6466	5.85433	134.023	21.4381	18.3817	2.71478	22.1463	99.9872	0.00163114	99.5405	5.85433	154.233	20.8599	21.4707	2.97669	25.1635	99.9065	0.00263243	99.6956	5.85	131.36	21.82	15.19	2.34	18.98	100.02	0.01	99.4005
12.9752	286.025	21.9264	34.0398	3.38315	33.3068	100.014	-0.0378826	99.6493	5.86267	134.194	21.4381	18.3874	2.71457	22.1515	100.028	0.00170379	99.5404	5.86267	154.296	20.8598	21.4524	2.97427	25.1452	100.126	0.0026431	99.6953	5.86	131.53	21.82	15.19	2.34	18.98	99.98	0.01	99.4001
12.9918	286.365	21.9271	34.1489	3.39022	33.3856	100.024	-0.0379406	99.6522	5.871	134.362	21.4381	18.3926	2.71432	22.1563	99.9664	0.00173885	99.5404	5.871	154.361	20.8598	21.4339	2.97182	25.1267	99.9708	0.00273194	99.695	5.87	131.7	21.82	15.2	2.34	18.99	99.99	0.01	99.3998
13.0127	286.791	21.9278	34.2854	3.39906	33.4841	99.9704	-0.0380022	99.6557	5.87933	134.533	21.4381	18.3979	2.71407	22.1611	100.026	0.00173518	99.5404	5.87933	154.426	20.8597	21.4154	2.96935	25.1082	99.9901	0.00297827	99.6948	5.88	131.87	21.82	15.2	2.34	18.99	99.97	0.01	99.3995
13.0335	287.216	21.9286	34.4216	3.40785	33.5821	100.024	-0.0380551	99.6591	5.88767	134.7	21.4381	18.4034	2.71385	22.1662	99.9957	0.00167755	99.5404	5.88767	154.494	20.8597	21.3964	2.96681	25.0891	100.01	0.00299117	99.6947	5.89	132.04	21.82	15.21	2.34	19	100.01	0.01	99.3993
13.0502	287.56	21.9292	34.5304	3.41483	33.6602	100.003	-0.0381058	99.6619	5.896	134.866	21.438	18.409	2.71364	22.1713	99.9973	0.00157263	99.5402	5.896	154.561	20.8597	21.3768	2.96421	25.0695	99.9734	0.00304436	99.6947	5.9	132.21	21.82	15.21	2.34	19	100.03	0.01	99.3991
13.0668	287.9	21.9298	34.639	3.4218	33.7381	99.9974	-0.0381589	99.6647	5.90433	135.039	21.438	18.4147	2.71344	22.1765	99.9884	0.00153766	99.54	5.90433	154.633	20.8597	21.3567	2.96153	25.0494	100.041	0.00313144	99.6946	5.9	132.38	21.82	15.22	2.34	19.01	99.99	0.01	99.3988
13.0877	288.325	21.9306	34.7745	3.43047	33.8352	99.9946	-0.0382037	99.6683	5.91267	135.208	21.438	18.4204	2.71324	22.1818	100.046	0.00144406	99.54	5.91267	154.707	20.8596	21.3367	2.95885	25.0293	99.9731	0.00300948	99.6943	5.91	132.55	21.82	15.22	2.34	19.01	100.02	0	99.3987
13.1085	288.751	21.9314	34.9098	3.43909	33.9319	99.9978	-0.0382443	99.6721	5.921	135.377	21.4379	18.4262	2.71305	22.1871	99.9069	0.0014432	99.5399	5.921	154.781	20.8596	21.3164	2.95613	25.009	99.9901	0.00294433	99.6941	5.92	132.72	21.82	15.23	2.34	19.02	100.03	0	99.3987
13.1252	289.091	21.9321	35.0177	3.44596	34.0089	100.007	-0.0382839	99.6751	5.92933	135.541	21.4379	18.4316	2.71282	22.1921	100.076	0.00142749	99.5398	5.92933	154.853	20.8596	21.2914	2.95287	24.984	100.041	0.00285122	99.694	5.93	132.89	21.82	15.23	2.34	19.02	99.95	0	99.3986
13.1418	289.432	21.9328	35.126	3.45283	34.0862	100.026	-0.0383208	99.6781	5.93767	135.717	21.4379	18.4373	2.71262	22.1973	99.959	0.00142143	99.5398	5.93767	154.932	20.8596	21.2638	2.94927	24.9565	99.9846	0.00267405	99.694	5.94	133.06	21.82	15.24	2.34	19.03	100.05	0	99.3986
13.1585	289.769	21.9334	35.2341	3.4597	34.1633	99.954	-0.0383591	99.6811	5.946	135.883	21.4379	18.443	2.71243	22.2026	100.054	0.00137747	99.5398	5.946	155.009	20.8595	21.2396	2.94607	24.9323	100.012	0.00265837	99.6939	5.95	133.23	21.82	15.25	2.34	19.03	99.99	0	99.3985
13.1793	290.196	21.9343	35.3687	3.46819	34.2588	100.008	-0.0383977	99.685	5.95433	136.048	21.4379	18.4488	2.71225	22.2079	99.9672	0.00134288	99.5397	5.95433	155.091	20.8595	21.2158	2.94291	24.9084	99.9736	0.00254855	99.6939	5.95	133.4	21.82	15.25	2.34	19.04	99.94	0	99.3983
13.2002	290.62	21.9351	35.5036	3.4767	34.3546	100.028	-0.0384277	99.6886	5.96267	136.218	21.4379	18.4547	2.71206	22.2133	99.9887	0.00134202	99.5395	5.96267	155.175	20.8595	21.1918	2.93971	24.8843	99.9889	0.00243655	99.6939	5.96	133.57	21.82	15.26	2.34	19.04	100.03	0	99.3982
13.2168	290.96	21.9357	35.6113	3.48348	34.431	99.991	-0.0384548	99.6915	5.971	136.387	21.4379	18.4604	2.71188	22.2186	100.023	0.0013769	99.5394	5.971	155.257	20.8595	21.1675	2.93648	24.8601	100.021	0.00241023	99.6937	5.97	133.74	21.82	15.26	2.34	19.05	99.98	0	99.3981
13.2335	291.303	21.9363	35.719	3.49023	34.5071	99.9747	-0.0384808	99.6944	5.97933	136.556	21.4379	18.4664	2.71171	22.2241	99.9956	0.00146409	99.5394	5.97933	155.347	20.8595	21.1432	2.93324	24.8357	99.984	0.00243238	99.6936	5.98	133.9	21.82	15.27	2.34	19.05	100.04	0	99.3981
13.2502	291.643	21.937	35.8269	3.49699	34.5834	100.001	-0.0384988	99.6973	5.98767	136.728	21.4379	18.4723	2.71154	22.2296	100.009	0.00151915	99.5395	5.98767	155.439	20.8595	21.118	2.92988	24.8105	100.029	0.00247691	99.6935	5.99	134.07	21.82	15.27	2.34	19.06	99.95	0	99.398
13.271	292.069	21.9377	35.962	3.50544	34.6788	100.017	-0.0385158	99.7008	5.996	136.895	21.4379	18.4781	2.71136	22.235	100.013	0.0014671	99.5396	5.996	155.527	20.8595	21.0918	2.92639	24.7842	99.9958	0.00248761	99.6935	6	134.24	21.82	15.28	2.34	19.06	100.02	0	99.3978
13.2918	292.493	21.9386	36.0966	3.51383	34.7737	99.9926	-0.0385351	99.7047	6.00433	137.065	21.4379	18.4839	2.71117	22.2402	99.9684	0.00147046	99.5397	6.00433	155.623	20.8595	21.0674	2.92311	24.7598	100.015	0.0025684	99.6936	6	134.41	21.82	15.28	2.34	19.07	100.02	0	99.3977
13.3085	292.833	21.9393	36.2039	3.5205	34.8492	99.9896	-0.0385479	99.7077	6.01267	137.232	21.4379	18.4895	2.71096	22.2454	100.066	0.00144348	99.5396	6.01267	155.718	20.8594	21.0477	2.92037	24.74	99.9813	0.00264439	99.6934	6.01	134.58	21.82	15.29	2.34	19.07	99.96	0	99.3975
13.3252	293.176	21.9399	36.311	3.52711	34.9242	99.9921	-0.0385554	99.7106	6.021	137.401	21.4379	18.495	2.71074	22.2505	99.9713	0.00140947	99.5395	6.021	155.815	20.8594	21.0304	2.9179	24.7226	100.015	0.00261845	99.6933	6.02	134.75	21.82	15.29	2.34	19.08	100.02	0	99.3973
13.346	293.601	21.9407	36.4445	3.53535	35.0177	100.012	-0.038558	99.7143	6.02933	137.568	21.4378	18.5004	2.71052	22.2554	100.013	0.00139733	99.5394	6.02933	155.91	20.8594	21.0105	2.91512	24.7027	99.971	0.00266363	99.6933	6.03	134.92	21.82	15.3	2.34	19.08	100.01	0.01	99.3971
13.3668	294.026	21.9415	36.5781	3.54359	35.1112	99.9816	-0.03856	99.718	6.03767	137.735	21.4378	18.5063	2.71034	22.2609	100.008	0.00129762	99.5393	6.03767	156.01	20.8594	20.9891	2.91216	24.6812	99.999	0.00275797	99.6931	6.04	135.09	21.82	15.31	2.34	19.09	100	0.01	99.3971
13.3835	294.366	21.9422	36.685	3.55016	35.1859	100.026	-0.0385592	99.7208	6.046	137.912	21.4378	18.5123	2.71018	22.2664	99.9541	0.00122974	99.5394	6.046	156.111	20.8593	20.9673	2.90913	24.6592	99.9795	0.00279126	99.6929	6.05	135.26	21.82	15.31	2.34	19.09	99.95	0.01	99.397
13.4002	294.707	21.9428	36.7917	3.5567	35.2604	100.006	-0.0385553	99.7238	6.05433	138.078	21.4378	18.5183	2.71001	22.2719	99.9999	0.00117396	99.5392	6.05433	156.214	20.8593	20.9456	2.90611	24.6375	100.056	0.00284517	99.6928	6.05	135.42	21.82	15.32	2.34	19.1	100.04	0.01	99.3966
13.4168	295.047	21.9435	36.8979	3.56318	35.3342	99.9883	-0.0385543	99.7269	6.06267	138.244	21.4378	18.5238	2.7098	22.277	100	0.00114276	99.539	6.06267	156.316	20.8593	20.924	2.9031	24.6158	99.9941	0.00291639	99.6926	6.06	135.59	21.82	15.32	2.34	19.1	100.02	0.01	99.3962
13.4377	295.472	21.9443	37.0297	3.57119	35.4257	99.9949	-0.0385502	99.7305	6.071	138.412	21.4377	18.5296	2.70961	22.2823	99.9759	0.00115868	99.5388	6.071	156.425	20.8592	20.9036	2.90022	24.5953	100.005	0.0028678	99.6924	6.07	135.76	21.82	15.33	2.33	19.11	99.99	0.01	99.396
13.4585	295.896	21.9451	37.1612	3.57915	35.5168	100.022	-0.0385383	99.734	6.07933	138.577	21.4377	18.5352	2.70941	22.2875	100.018	0.00124199	99.5387	6.07933	156.531	20.8592	20.8835	2.89737	24.575	99.9797	0.00279861	99.6923	6.08	135.93	21.82	15.33	2.33	19.11	100.01	0.01	99.3957
13.4752	296.238	21.9457	37.2661	3.58547	35.5892	99.9805	-0.0385224	99.7371	6.08767	138.744	21.4377	18.5412	2.70925	22.293	99.9635	0.00134018	99.5386	6.08767	156.64	20.8592	20.8613	2.89426	24.5527	100.05	0.00283922	99.6921	6.09	136.1	21.82	15.34	2.33	19.12	99.99	0.01	99.3955
13.4918	296.576	21.9464	37.3714	3.59183	35.662	100.001	-0.0385045	99.7401	6.096	138.919	21.4377	18.5472	2.70909	22.2985	100.053	0.00150817	99.5385	6.096	156.752	20.8591	20.8381	2.89104	24.5294	100	0.00277283	99.692	6.1	136.26	21.82	15.35	2.33	19.12	99.99	0.01	99.395
13.5085	296.916	21.947	37.4768	3.59818	35.7347	99.9948	-0.0384833	99.743	6.10433	139.087	21.4377	18.5533	2.70894	22.3042	99.9352	0.00162105	99.5386	6.10433	156.867	20.8591	20.8149	2.88781	24.5062	99.9769	0.00280063	99.6919	6.1	136.43	21.82	15.35	2.33	19.13	100.01	0.01	99.3945
13.5293	297.341	21.9479	37.6074	3.606	35.8245	99.9909	-0.0384619	99.7468	6.11267	139.251	21.4377	18.5597	2.70884	22.3101	100.075	0.00170278	99.5387	6.11267	156.981	20.8591	20.7927	2.88467	24.4838	99.9942	0.00279314	99.6916	6.11	136.6	21.82	15.36	2.33	19.14	100.03	0.01	99.3942
13.5502	297.765	21.9487	37.7381	3.61381	35.9143	100.023	-0.0384376	99.7505	6.121	139.421	21.4377	18.5657	2.70868	22.3157	99.9858	0.00171088	99.5387	6.121	157.096	20.8591	20.7703	2.88152	24.4613	99.9716	0.00274983	99.6917	6.12	136.77	21.82	15.36	2.33	19.14	99.98	0.01	99.3941
13.5668	298.108	21.9493	37.8422	3.61999	35.9855	100.011	-0.0384138	99.7533	6.12933	139.592	21.4377	18.5717	2.70852	22.3212	100.006	0.00198505	99.5387	6.12933	157.213	20.8591	20.7464	2.87818	24.4373	100.04	0.002677	99.6916	6.13	136.94	21.82	15.37	2.33	19.15	100.04	0	99.3938
13.5835	298.446	21.9499	37.9455	3.62611	36.0561	100.009	-0.0383888	99.756	6.13767	139.76	21.4377	18.5777	2.70836	22.3267	100.009	0.00208098	99.5388	6.13767	157.333	20.8591	20.7195	2.87448	24.4103	99.977	0.00267034	99.6916	6.14	137.11	21.82	15.37	2.33	19.15	99.95	0	99.3937
13.6043	298.871	21.9507	38.0745	3.63371	36.144	99.9763	-0.0383607	99.7598	6.146	139.926	21.4377	18.5839	2.70824	22.3326	99.9811	0.00222439	99.5389	6.146	157.462	20.859	20.6938	2.87091	24.3844	100.052	0.00262998	99.6915	6.15	137.28	21.82	15.38	2.33	19.16	99.96	0	99.3936
13.6252	299.296	21.9515	38.2032	3.64128	36.2315	100.011	-0.038327	99.7634	6.15433	140.092	21.4377	18.5902	2.70811	22.3384	100.006	0.00216256	99.5388	6.15433	157.583	20.859	20.6684	2.86737	24.3589	99.994	0.00261896	99.6914	6.15	137.45	21.82	15.39	2.33	19.16	100.04	0	99.3937
13.6418	299.639	21.9521	38.3062	3.6473	36.3013	99.9982	-0.0382824	99.7662	6.16267	140.262	21.4377	18.5966	2.708	22.3443	100.007	0.00215535	99.5387	6.16267	157.707	20.859	20.643	2.86383	24.3334	99.955	0.0027339	99.6912	6.16	137.61	21.82	15.39	2.33	19.17	100.01	0	99.3937
13.6585	299.975	21.9528	38.4074	3.65319	36.3697	99.9926	-0.0382295	99.7693	6.171	140.431	21.4377	18.6029	2.70789	22.3502	100.012	0.002116	99.5386	6.171	157.836	20.859	20.6188	2.86041	24.3091	100.006	0.00281274	99.6912	6.17	137.78	21.82	15.4	2.33	19.17	100.05	0	99.3936
13.6752	300.316	21.9534	38.5082	3.65902	36.4376	99.9891	-0.038171	99.772	6.17933	140.602	21.4376	18.6095	2.7078	22.3563	99.9658	0.00209352	99.5384	6.17933	157.967	20.859	20.5948	2.85701	24.2849	99.9912	0.00287515	99.6913	6.18	137.95	21.82	15.4	2.33	19.18	99.9	0	99.3936
13.696	300.741	21.9542	38.634	3.66627	36.5221	100.008	-0.0381062	99.7756	6.18767	140.77	21.4376	18.6161	2.70771	22.3624	100.003	0.00221685	99.5381	6.18767	158.094	20.859	20.5702	2.85353	24.2601	100.029	0.00297043	99.6912	6.19	138.12	21.82	15.41	2.33	19.18	100.06	0	99.3937
13.7168	301.165	21.955	38.7585	3.6734	36.6054	100.002	-0.0380406	99.7793	6.196	140.936	21.4375	18.6224	2.70759	22.3682	99.9758	0.00217092	99.5379	6.196	158.23	20.859	20.5466	2.85017	24.2364	99.9868	0.00294419	99.6911	6.2	138.29	21.82	15.42	2.33	19.19	99.99	0	99.3936
13.7335	301.505	21.9557	38.8583	3.67913	36.6722	100.002	-0.037976	99.7823	6.20433	141.102	21.4375	18.6288	2.70749	22.3743	100.038	0.00223895	99.5377	6.20433	158.364	20.8589	20.5287	2.84747	24.2184	99.9702	0.00301352	99.6909	6.2	138.45	21.82	15.42	2.33	19.19	99.96	0	99.3932
13.7502	301.844	21.9563	38.9587	3.68491	36.7394	99.9992	-0.0379087	99.7853	6.21267	141.274	21.4374	18.6353	2.70738	22.3802	99.9871	0.00230184	99.5375	6.21267	158.494	20.8589	20.511	2.84477	24.2005	99.9428	0.00302666	99.6906	6.21	138.63	21.82	15.43	2.33	19.2	100.03	0	99.3931
13.7668	302.182	21.957	39.0583	3.69063	36.8059	100.024	-0.0378369	99.7884	6.221	141.441	21.4374	18.642	2.70732	22.3865	99.9791	0.0022128	99.5373	6.221	158.63	20.8589	20.4948	2.84225	24.184	100.081	0.0031359	99.6906	6.22	138.8	21.82	15.43	2.33	19.2	100.01	0	99.3928
13.7877	302.61	21.9578	39.1828	3.69775	36.8886	99.9886	-0.0377625	99.7919	6.22933	141.607	21.4373	18.6488	2.70726	22.3928	100.048	0.00213085	99.5371	6.22933	158.768	20.8588	20.4767	2.8395	24.1657	99.9641	0.00308933	99.6904	6.23	138.96	21.82	15.44	2.33	19.21	100.01	0	99.3925
13.8085	303.031	21.9586	39.3062	3.70481	36.9707	100.019	-0.0376876	99.7955	6.23767	141.774	21.4373	18.6554	2.70718	22.399	100.008	0.00219239	99.537	6.23767	158.908	20.8588	20.4579	2.83666	24.1467	99.9989	0.00302923	99.6903	6.24	139.14	21.82	15.44	2.33	19.22	99.97	0.01	99.3921
13.8252	303.372	21.9592	39.404	3.71034	37.0351	99.9895	-0.0376116	99.7985	6.246	141.938	21.4373	18.6622	2.70712	22.4053	100.005	0.00216143	99.537	6.246	159.047	20.8588	20.4395	2.83387	24.1281	100.024	0.00304024	99.6901	6.25	139.3	21.82	15.45	2.33	19.22	100.05	0.01	99.3918
13.8418	303.712	21.9599	39.5015	3.71583	37.0993	99.977	-0.0375315	99.8013	6.25433	142.11	21.4374	18.6686	2.70703	22.4113	99.9823	0.00190103	99.5372	6.25433	159.189	20.8587	20.4159	2.83045	24.1043	100.022	0.00289611	99.6898	6.25	139.47	21.82	15.46	2.33	19.23	99.99	0.01	99.3914
13.8585	304.051	21.9605	39.5991	3.72132	37.1635	100.025	-0.0374468	99.8041	6.26267	142.277	21.4374	18.6749	2.70693	22.4171	100.006	0.00185657	99.5372	6.26267	159.335	20.8586	20.3898	2.82676	24.0781	99.9572	0.00285266	99.6896	6.26	139.64	21.82	15.46	2.33	19.23	99.97	0.01	99.3912
13.8793	304.474	21.9613	39.7204	3.72812	37.2431	99.9877	-0.0373466	99.8078	6.271	142.44	21.4374	18.681	2.70681	22.4227	100.007	0.00166804	99.5373	6.271	159.477	20.8586	20.3663	2.82334	24.0543	99.991	0.00282557	99.6893	6.27	139.8	21.82	15.47	2.33	19.24	100.01	0.01	99.3909
13.9002	304.902	21.9621	39.8412	3.73484	37.3221	100.002	-0.0372391	99.8114	6.27933	142.611	21.4374	18.6871	2.7067	22.4283	99.9771	0.00154952	99.5373	6.27933	159.625	20.8586	20.3419	2.81983	24.0298	99.9971	0.00286204	99.6893	6.28	139.97	21.82	15.47	2.33	19.24	100	0.01	99.3907
13.9168	305.239	21.9627	39.9378	3.74023	37.3853	100.005	-0.0371348	99.8143	6.28767	142.775	21.4374	18.6931	2.7066	22.434	99.9903	0.00143051	99.5372	6.28767	159.77	20.8586	20.3123	2.81569	24	100.038	0.00274932	99.6892	6.29	140.14	21.82	15.48	2.33	19.25	99.99	0.01	99.3907
13.9335	305.577	21.9633	40.033	3.74548	37.4472	100.008	-0.0370287	99.8169	6.296	142.951	21.4373	18.6992	2.7065	22.4396	100.03	0.00130079	99.5371	6.296	159.92	20.8586	20.2843	2.81175	23.9719	100.014	0.00267178	99.6893	6.3	140.31	21.82	15.49	2.33	19.25	100	0.01	99.3905
13.9543	306.001	21.9641	40.151	3.75193	37.5235	100.003	-0.0369199	99.8205	6.30433	143.117	21.4373	18.7051	2.70639	22.445	99.8974	0.00118779	99.5371	6.30433	160.071	20.8585	20.2576	2.80794	23.9449	99.9569	0.00253946	99.6891	6.3	140.48	21.82	15.49	2.33	19.26	100.06	0.01	99.3904
13.9752	306.425	21.9649	40.2695	3.75841	37.6001	99.9886	-0.0368089	99.824	6.31267	143.284	21.4373	18.7111	2.7063	22.4505	100.121	0.00109262	99.5371	6.31267	160.227	20.8585	20.2316	2.80421	23.9187	100.056	0.00239123	99.689	6.31	140.64	21.82	15.5	2.33	19.26	99.96	0.01	99.39
13.9918	306.764	21.9655	40.3639	3.76355	37.661	99.9929	-0.0366921	99.8267	6.321	143.451	21.4373	18.7169	2.7062	22.456	99.9565	0.00103271	99.5371	6.321	160.379	20.8585	20.2059	2.80051	23.8929	99.9645	0.00236579	99.6891	6.32	140.81	21.82	15.5	2.33	19.27	100.01	0	99.3899
14.0085	307.103	21.9661	40.4574	3.76861	37.7211	100.007	-0.0365715	99.8295	6.32933	143.624	21.4373	18.7228	2.7061	22.4614	99.9794	0.000995	99.5371	6.32933	160.536	20.8585	20.18	2.79679	23.8668	100.007	0.00226633	99.6891	6.33	140.98	21.82	15.51	2.33	19.28	100.03	0	99.3897
14.0252	307.443	21.9667	40.5516	3.7737	37.7815	99.9895	-0.0364524	99.8324	6.33767	143.79	21.4373	18.7287	2.706	22.4668	100.021	0.00105514	99.5368	6.33767	160.69	20.8585	20.1608	2.79383	23.8473	99.9798	0.00218622	99.6891	6.34	141.15	21.82	15.52	2.33	19.28	99.97	0	99.3895
14.046	307.864	21.9675	40.6681	3.77997	37.8562	99.9988	-0.0363309	99.8359	6.346	143.954	21.4373	18.735	2.70595	22.4726	99.9956	0.00119713	99.5367	6.346	160.846	20.8585	20.143	2.79103	23.8292	100.028	0.00203506	99.689	6.35	141.31	21.82	15.52	2.33	19.29	99.99	0	99.3894
14.0668	308.285	21.9683	40.7834	3.78614	37.9298	100.011	-0.0362034	99.8395	6.35433	144.122	21.4372	18.7413	2.7059	22.4784	100.014	0.00123017	99.5367	6.35433	161.008	20.8585	20.122	2.78786	23.808	99.9548	0.00198499	99.689	6.35	141.48	21.82	15.53	2.33	19.29	99.98	0	99.3894
14.0835	308.628	21.9689	40.8761	3.79106	37.9886	100.013	-0.0360736	99.8424	6.36267	144.289	21.4372	18.7478	2.70589	22.4846	100.008	0.00124199	99.5366	6.36267	161.163	20.8585	20.0993	2.78449	23.7851	99.9794	0.00195443	99.6888	6.36	141.65	21.82	15.53	2.33	19.3	100.04	0	99.3893
14.1002	308.966	21.9695	40.9684	3.79596	38.0473	100.007	-0.0359409	99.8452	6.371	144.455	21.4372	18.7543	2.70586	22.4906	99.9811	0.00126282	99.5366	6.371	161.326	20.8585	20.0733	2.78073	23.7588	100.049	0.00192776	99.6887	6.37	141.82	21.82	15.54	2.33	19.3	99.98	0	99.389
14.1168	309.304	21.9701	41.0602	3.80081	38.1054	99.9623	-0.0358002	99.848	6.37933	144.619	21.4372	18.7607	2.70584	22.4965	99.9854	0.0012163	99.5364	6.37933	161.485	20.8584	20.0448	2.77667	23.7302	99.9952	0.0020168	99.6885	6.38	141.99	21.82	15.55	2.33	19.31	100.01	0	99.3888
14.1377	309.728	21.9709	41.1742	3.80678	38.1773	100.014	-0.0356515	99.8514	6.38767	144.79	21.4372	18.7671	2.7058	22.5025	100.028	0.00120408	99.5363	6.38767	161.652	20.8584	20.0182	2.77283	23.7034	99.9922	0.00207795	99.6884	6.39	142.15	21.82	15.55	2.33	19.32	99.99	0	99.3884
14.1585	310.151	21.9716	41.2876	3.8127	38.2486	99.9965	-0.0355032	99.8547	6.396	144.958	21.4372	18.7736	2.70578	22.5085	100.012	0.00116718	99.5364	6.396	161.817	20.8584	19.9917	2.76899	23.6766	99.9998	0.00218663	99.6883	6.4	142.32	21.82	15.56	2.33	19.32	99.96	0	99.3883
14.1752	310.487	21.9722	41.3776	3.81738	38.3051	100.004	-0.0353535	99.8575	6.40433	145.125	21.4372	18.7799	2.70574	22.5143	100.003	0.00112582	99.5364	6.40433	161.983	20.8584	19.965	2.76514	23.6497	100.005	0.00218813	99.6882	6.4	142.49	21.82	15.57	2.33	19.33	99.98	0	99.3882
14.1918	310.827	21.9728	41.4671	3.82198	38.3608	100.006	-0.0351943	99.8603	6.41267	145.293	21.4372	18.7861	2.70569	22.5201	99.9617	0.00103343	99.5363	6.41267	162.156	20.8583	19.9379	2.76123	23.6224	100.017	0.00222828	99.6882	6.41	142.66	21.82	15.57	2.33	19.33	100.04	0	99.388
14.2127	311.25	21.9736	41.5786	3.8277	38.4302	99.992	-0.0350298	99.8637	6.421	145.458	21.4372	18.7926	2.70567	22.5261	100.017	0.000934	99.5364	6.421	162.323	20.8583	19.9106	2.7573	23.5948	99.9903	0.00228349	99.6881	6.42	142.82	21.82	15.58	2.33	19.34	99.98	0	99.3881
14.2335	311.675	21.9743	41.6897	3.83336	38.4991	100.002	-0.0348613	99.8669	6.42933	145.622	21.4372	18.7989	2.70562	22.5319	99.9954	0.000785	99.5363	6.42933	162.497	20.8583	19.8858	2.75367	23.5698	99.9767	0.00232038	99.6881	6.43	142.99	21.82	15.58	2.33	19.34	99.99	0	99.388
14.2502	312.012	21.9748	41.7781	3.83785	38.5538	99.9966	-0.0346828	99.8694	6.43767	145.795	21.4372	18.8049	2.70555	22.5376	99.982	0.000558	99.5363	6.43767	162.666	20.8583	19.8611	2.75004	23.5449	100.039	0.00235801	99.6879	6.44	143.16	21.82	15.59	2.33	19.35	100.05	0	99.3878
14.2668	312.349	21.9754	41.8655	3.84225	38.6076	100.011	-0.0345045	99.872	6.446	145.957	21.4372	18.8112	2.70551	22.5434	100.008	0.000463	99.5362	6.446	162.837	20.8583	19.8371	2.74651	23.5206	99.9794	0.00239951	99.6879	6.45	143.33	21.82	15.6	2.33	19.36	99.96	0	99.3877
14.2835	312.69	21.976	41.953	3.84662	38.6612	99.9868	-0.0343253	99.8745	6.45433	146.126	21.4372	18.8175	2.70546	22.5492	99.9632	0.000298	99.5362	6.45433	163.012	20.8583	19.8163	2.74334	23.4996	99.9674	0.00240787	99.6878	6.45	143.49	21.82	15.6	2.33	19.36	99.98	0	99.3877
14.3043	313.113	21.9767	42.0609	3.85197	38.7271	100.009	-0.0341353	99.8778	6.46267	146.29	21.4372	18.8237	2.70541	22.5549	100.042	0.000231	99.5362	6.46267	163.184	20.8582	19.797	2.74035	23.48	100.064	0.00237852	99.6876	6.46	143.66	21.82	15.61	2.33	19.37	100.02	0	99.3874
14.3252	313.534	21.9775	42.1684	3.85729	38.7926	99.9949	-0.0339404	99.8813	6.471	146.46	21.4372	18.8297	2.70533	22.5605	99.9643	-1.61e-05	99.5362	6.471	163.357	20.8582	19.7752	2.73707	23.4579	99.9815	0.0024388	99.6876	6.47	143.83	21.82	15.61	2.33	19.37	100.01	0	99.3874
14.3418	313.872	21.978	42.2536	3.86145	38.8442	99.9974	-0.0337498	99.8839	6.47933	146.624	21.4371	18.8357	2.70525	22.566	100.023	-0.000125	99.5361	6.47933	163.535	20.8582	19.7511	2.73353	23.4335	100.044	0.00252851	99.6875	6.48	144	21.82	15.62	2.33	19.38	100	0	99.3874
14.3585	314.211	21.9786	42.3387	3.8656	38.8955	100.018	-0.0335544	99.8864	6.48767	146.793	21.4371	18.842	2.70522	22.5719	100.053	-0.000194	99.5361	6.48767	163.714	20.8582	19.7236	2.72959	23.4057	99.9579	0.00267034	99.6873	6.49	144.16	21.82	15.63	2.33	19.38	99.96	0	99.3874
14.3752	314.547	21.9791	42.4236	3.86973	38.9468	99.981	-0.0333599	99.8889	6.496	146.955	21.4371	18.8484	2.70519	22.5779	99.9466	-0.000215	99.5361	6.496	163.901	20.8581	19.6979	2.72587	23.3798	99.9782	0.00272429	99.6871	6.5	144.33	21.82	15.63	2.33	19.39	100.03	0	99.3873
14.396	314.967	21.9798	42.5284	3.87479	39.0098	100.002	-0.0331618	99.8921	6.50433	147.125	21.4371	18.8546	2.70514	22.5836	100.004	-0.000351	99.5361	6.50433	164.079	20.8581	19.6729	2.72222	23.3545	100.048	0.00304008	99.6871	6.5	144.5	21.82	15.64	2.33	19.39	100.03	0	99.387
14.4168	315.391	21.9806	42.6322	3.87972	39.0716	100.005	-0.0329576	99.8954	6.51267	147.288	21.4371	18.8607	2.70507	22.5892	100.02	-0.000336	99.5361	6.51267	164.262	20.8581	19.6483	2.71861	23.3296	99.9311	0.00313776	99.6871	6.51	144.67	21.82	15.64	2.33	19.4	99.97	0	99.3868
14.4335	315.731	21.9811	42.7152	3.88364	39.1208	99.9989	-0.0327515	99.898	6.521	147.457	21.4371	18.8671	2.70505	22.5952	99.9648	-0.000307	99.5362	6.521	164.441	20.8581	19.6229	2.71491	23.304	100.066	0.00331172	99.6871	6.52	144.83	21.82	15.65	2.33	19.41	100.04	0	99.3866
14.4502	316.072	21.9817	42.7976	3.8875	39.1695	100.009	-0.0325467	99.9005	6.52933	147.621	21.4372	18.8731	2.70497	22.6007	100.054	-0.00035	99.5362	6.52933	164.624	20.8581	19.5961	2.71105	23.2769	100.017	0.00336356	99.6869	6.53	145	21.82	15.66	2.33	19.41	100	0	99.3865
14.471	316.491	21.9823	42.8985	3.89219	39.2288	99.991	-0.0323327	99.9035	6.53767	147.794	21.4372	18.8794	2.70493	22.6066	99.9786	-0.000264	99.5363	6.53767	164.806	20.8581	19.5698	2.70723	23.2503	99.9441	0.00352749	99.6868	6.54	145.17	21.82	15.66	2.33	19.42	99.96	0	99.3863
14.4918	316.911	21.983	42.9991	3.89681	39.2877	99.9907	-0.03212	99.9063	6.546	147.96	21.4372	18.8856	2.70488	22.6123	100.017	-0.000225	99.5364	6.546	164.99	20.858	19.5454	2.70364	23.2256	99.9752	0.00369785	99.6866	6.55	145.33	21.82	15.67	2.33	19.42	99.98	0	99.3863
14.5085	317.248	21.9835	43.0782	3.90039	39.3335	99.9992	-0.0319122	99.9087	6.55433	148.131	21.4372	18.8921	2.70486	22.6183	100.031	-0.000188	99.5366	6.55433	165.174	20.858	19.5219	2.70015	23.2018	100.014	0.00382786	99.6865	6.55	145.5	21.82	15.68	2.33	19.43	100.03	0	99.3863
14.5252	317.585	21.984	43.1557	3.90383	39.378	99.9916	-0.0317031	99.9111	6.56267	148.291	21.4372	18.8986	2.70484	22.6244	99.9267	-0.000127	99.5366	6.56267	165.362	20.858	19.5003	2.69687	23.1799	99.9992	0.00392669	99.6864	6.56	145.67	21.82	15.68	2.33	19.44	100	0	99.3861
14.5418	317.923	21.9846	43.2323	3.90719	39.4216	100.028	-0.0314862	99.9137	6.571	148.467	21.4372	18.9052	2.70484	22.6305	100.064	-0.000136	99.5366	6.571	165.545	20.8579	19.482	2.69398	23.1612	100.022	0.00393077	99.6862	6.57	145.83	21.82	15.69	2.33	19.44	99.99	0	99.3859
14.5627	318.343	21.9853	43.327	3.91129	39.4751	100.001	-0.0312639	99.9167	6.57933	148.628	21.4372	18.9117	2.70481	22.6366	99.9598	-0.000159	99.5366	6.57933	165.734	20.8579	19.4616	2.69085	23.1406	100.013	0.00399563	99.686	6.58	146	21.82	15.69	2.33	19.45	100.04	0	99.3858
14.5835	318.763	21.9859	43.4196	3.91521	39.5269	99.9963	-0.0310359	99.9197	6.58767	148.796	21.4372	18.9182	2.70479	22.6426	100.004	-0.000122	99.5365	6.58767	165.928	20.8578	19.4388	2.68743	23.1174	99.9429	0.00397503	99.6856	6.59	146.16	21.82	15.7	2.33	19.45	99.98	0	99.3856
14.6002	319.099	21.9864	43.4928	3.91826	39.5675	99.9755	-0.0308071	99.9221	6.596	148.965	21.4372	18.9248	2.70478	22.6487	100.019	3.58e-05	99.5365	6.596	166.119	20.8578	19.4147	2.68386	23.093	100.016	0.00394749	99.6854	6.6	146.33	21.82	15.71	2.33	19.46	99.96	0	99.3854
14.6168	319.435	21.987	43.5656	3.92128	39.6077	100.015	-0.0305723	99.9245	6.60433	149.126	21.4372	18.9312	2.70476	22.6548	99.9968	4.35e-05	99.5366	6.60433	166.309	20.8577	19.391	2.68033	23.069	100.011	0.0038528	99.6851	6.6	146.5	21.82	15.71	2.33	19.46	100.05	0	99.3853
14.6335	319.77	21.9875	43.6367	3.92416	39.6466	100.009	-0.0303316	99.9269	6.61267	149.295	21.4372	18.9377	2.70474	22.6608	99.9896	7.65e-05	99.5365	6.61267	166.499	20.8577	19.3699	2.6771	23.0476	99.9875	0.00380292	99.685	6.61	146.67	21.82	15.72	2.33	19.47	99.97	0	99.3853
14.6543	320.191	21.9882	43.7244	3.92763	39.6938	100	-0.0300842	99.93	6.621	149.468	21.4372	18.9441	2.7047	22.6667	99.9537	0.000151	99.5363	6.621	166.69	20.8576	19.3489	2.67389	23.0263	100.032	0.00374718	99.6849	6.62	146.84	21.82	15.73	2.33	19.48	100.06	0	99.3853
14.6752	320.614	21.9888	43.8117	3.93105	39.7406	99.9784	-0.0298388	99.9329	6.62933	149.631	21.4372	18.9507	2.7047	22.6729	100.02	0.000283	99.5363	6.62933	166.882	20.8576	19.3267	2.67053	23.0037	99.9664	0.00328849	99.6849	6.63	147	21.82	15.73	2.33	19.48	99.99	0	99.385
14.6918	320.952	21.9893	43.8801	3.93367	39.7768	99.9773	-0.0295985	99.9352	6.63767	149.799	21.4371	18.9573	2.70469	22.679	100.022	0.000309	99.5361	6.63767	167.075	20.8576	19.3028	2.66698	22.9795	99.99	0.00308227	99.6846	6.64	147.17	21.82	15.74	2.33	19.49	100	0	99.3848
14.7085	321.285	21.9898	43.9475	3.93624	39.8123	100.019	-0.0293584	99.9374	6.646	149.968	21.4371	18.9638	2.70467	22.685	99.9252	0.000362	99.5361	6.646	167.27	20.8575	19.278	2.66331	22.9544	100.014	0.00281634	99.6843	6.65	147.34	21.82	15.74	2.33	19.49	99.95	0	99.3844
14.7252	321.623	21.9902	44.0148	3.93878	39.8474	99.9897	-0.0291198	99.9394	6.65433	150.132	21.4371	18.9702	2.70465	22.691	99.9656	0.000471	99.5362	6.65433	167.468	20.8575	19.2563	2.66001	22.9324	100.029	0.00273233	99.6842	6.65	147.5	21.82	15.75	2.33	19.5	100.05	0	99.3844
14.746	322.043	21.9908	44.0981	3.94191	39.8907	100.008	-0.0288707	99.9421	6.66267	150.3	21.4371	18.9764	2.70459	22.6967	100.049	0.000521	99.5362	6.66267	167.663	20.8575	19.2355	2.65681	22.9112	99.9548	0.00244736	99.6842	6.66	147.67	21.82	15.76	2.33	19.51	100.04	0	99.3843
14.7668	322.462	21.9915	44.1804	3.94497	39.9332	99.9895	-0.0286146	99.9449	6.671	150.468	21.4372	18.9827	2.70455	22.7026	100.044	0.000459	99.5363	6.671	167.862	20.8575	19.2142	2.65355	22.8896	100.041	0.00229689	99.6841	6.67	147.84	21.82	15.76	2.33	19.51	99.94	0	99.3843
14.7835	322.801	21.9919	44.2455	3.94733	39.9662	100.011	-0.0283626	99.9471	6.67933	150.633	21.4372	18.9891	2.70451	22.7085	99.9668	0.000405	99.5363	6.67933	168.061	20.8575	19.1948	2.6505	22.8698	99.9757	0.00209857	99.6839	6.68	148.01	21.82	15.77	2.33	19.52	100.02	0	99.3843
14.8002	323.135	21.9924	44.3096	3.94964	39.9987	100.011	-0.0281133	99.9492	6.68767	150.803	21.4372	18.9954	2.70447	22.7143	100.032	0.000316	99.5362	6.68767	168.257	20.8575	19.1779	2.64774	22.8526	100.006	0.00180705	99.6839	6.69	148.17	21.82	15.78	2.33	19.52	99.97	0	99.3843
14.821	323.557	21.993	44.3889	3.95242	40.0383	100.01	-0.0278616	99.9519	6.696	150.966	21.4372	19.0019	2.70445	22.7203	100.014	0.00029	99.5362	6.696	168.454	20.8575	19.159	2.64475	22.8333	99.9631	0.00177801	99.6839	6.7	148.34	21.82	15.78	2.33	19.53	100.01	0	99.3841
14.8418	323.977	21.9935	44.4672	3.95512	40.0771	99.987	-0.0276061	99.9543	6.70433	151.131	21.4372	19.0081	2.7044	22.7262	100.032	0.000225	99.5363	6.70433	168.654	20.8575	19.1367	2.64137	22.8107	100.017	0.00168476	99.6839	6.7	148.51	21.82	15.79	2.33	19.54	99.99	0	99.3837
14.8585	324.311	21.994	44.529	3.95721	40.1074	99.9796	-0.0273515	99.9563	6.71267	151.3	21.4372	19.0143	2.70434	22.7319	99.9959	0.000128	99.5363	6.71267	168.853	20.8574	19.1149	2.63804	22.7885	100.038	0.00163996	99.6838	6.71	148.67	21.82	15.8	2.33	19.54	100.04	0	99.3837
14.8752	324.649	21.9945	44.5901	3.95922	40.1369	100.013	-0.0270947	99.9585	6.721	151.467	21.4372	19.0203	2.70427	22.7374	99.9628	-6.95e-05	99.5363	6.721	169.054	20.8575	19.0957	2.63502	22.769	100.032	0.0016115	99.684	6.72	148.84	21.82	15.8	2.33	19.55	99.94	0	99.3837
14.8918	324.982	21.9949	44.65	3.96115	40.1657	100.007	-0.0268313	99.9606	6.72933	151.629	21.4372	19.0264	2.7042	22.743	100.016	-6.66e-05	99.5362	6.72933	169.254	20.8575	19.0778	2.63213	22.7506	99.9536	0.00163143	99.6842	6.73	149	21.82	15.81	2.33	19.55	100.04	0	99.3839
14.9127	325.402	21.9954	44.7243	3.96349	40.2008	99.9912	-0.0265629	99.963	6.73767	151.8	21.4371	19.0323	2.70412	22.7486	100	-0.000111	99.5362	6.73767	169.452	20.8575	19.0572	2.62894	22.7296	99.9922	0.00147678	99.6842	6.74	149.18	21.82	15.82	2.34	19.56	99.96	0	99.3838
14.9335	325.82	21.996	44.7964	3.96565	40.2342	100.014	-0.0262953	99.9657	6.746	151.967	21.4371	19.0386	2.70407	22.7543	100.008	-0.000115	99.5362	6.746	169.657	20.8575	19.0343	2.62549	22.7065	100.038	0.00136438	99.6841	6.75	149.34	21.82	15.82	2.34	19.57	100.04	0	99.3838
14.9502	326.16	21.9965	44.8532	3.96728	40.2599	100.01	-0.0260302	99.9677	6.75433	152.128	21.4371	19.0447	2.70401	22.76	99.9899	-3.61e-05	99.5361	6.75433	169.856	20.8575	19.0133	2.62225	22.6851	99.9565	0.00127595	99.6839	6.75	149.51	21.82	15.83	2.34	19.57	100.02	0	99.3836
14.9668	326.494	21.9969	44.9097	3.9689	40.2855	99.9978	-0.0257623	99.9696	6.76267	152.296	21.4371	19.0511	2.70399	22.766	100.038	-3.75e-06	99.536	6.76267	170.069	20.8574	18.9932	2.61912	22.6647	100.02	0.0012391	99.6838	6.76	149.68	21.82	15.83	2.34	19.58	99.94	0	99.3834
14.9835	326.826	21.9973	44.9652	3.97046	40.3105	99.9811	-0.0254919	99.9716	6.771	152.463	21.4371	19.0575	2.70396	22.7719	99.9564	7.41e-05	99.5362	6.771	170.267	20.8574	18.9755	2.61626	22.6465	100.025	0.00123925	99.6835	6.77	149.84	21.82	15.84	2.34	19.58	99.99	0	99.3833
15.0043	327.245	21.9979	45.0334	3.97226	40.3403	100.009	-0.0252143	99.9741	6.77933	152.631	21.4372	19.064	2.70394	22.7779	100.029	5.84e-05	99.5362	6.77933	170.472	20.8574	18.958	2.61342	22.6287	99.97	0.00122766	99.6834	6.78	150.01	21.82	15.85	2.34	19.59	100.05	0	99.3829
15.0252	327.664	21.9984	45.1006	3.974	40.3693	100.002	-0.0249363	99.9763	6.78767	152.8	21.4371	19.0705	2.70393	22.784	99.9727	3.37e-05	99.5362	6.78767	170.675	20.8573	18.9433	2.61091	22.6136	100.041	0.00119313	99.6834	6.79	150.17	21.82	15.85	2.34	19.6	100.01	0	99.3831
15.0418	328	21.9988	45.1536	3.97531	40.3918	100.017	-0.0246669	99.9783	6.796	152.962	21.4372	19.0772	2.70393	22.7902	99.9633	4.05e-05	99.5362	6.796	170.883	20.8573	18.93	2.60854	22.5998	99.9526	0.00113749	99.6833	6.8	150.34	21.82	15.86	2.34	19.6	99.98	0	99.3831
15.0585	328.337	21.9992	45.2053	3.9765	40.4131	99.9774	-0.0243973	99.9802	6.80433	153.132	21.4372	19.084	2.70396	22.7966	100.022	8.95e-05	99.5363	6.80433	171.085	20.8573	18.9138	2.60586	22.5832	100.016	0.00109786	99.6832	6.8	150.5	21.82	15.87	2.34	19.61	100.01	0	99.3829
15.0793	328.756	21.9997	45.2694	3.97795	40.4394	100.009	-0.0241212	99.9826	6.81267	153.294	21.4372	19.0908	2.70397	22.8029	100.02	8.47e-06	99.5363	6.81267	171.29	20.8573	18.8954	2.60291	22.5644	100.043	0.00105212	99.683	6.81	150.67	21.81	15.87	2.34	19.61	99.98	0	99.3827
15.1002	329.171	22.0003	45.3328	3.97936	40.4652	99.9845	-0.0238407	99.9851	6.821	153.463	21.4372	19.0974	2.70397	22.8091	99.9916	-6.57e-05	99.5365	6.821	171.499	20.8573	18.8782	2.6001	22.5468	99.9578	0.00106298	99.6829	6.82	150.84	21.81	15.88	2.34	19.62	99.97	0	99.3825
15.1168	329.507	22.0007	45.382	3.98035	40.4844	99.9899	-0.0235562	99.987	6.82933	153.628	21.4372	19.1042	2.70399	22.8154	99.9998	-8.65e-05	99.5363	6.82933	171.702	20.8573	18.8633	2.59756	22.5315	100.001	0.00107033	99.6829	6.83	151	21.81	15.89	2.34	19.63	100.04	0	99.3823
15.1335	329.841	22.0011	45.4307	3.98129	40.5032	100.029	-0.0232663	99.9886	6.83767	153.795	21.4372	19.1108	2.70399	22.8216	99.9424	-0.000114	99.5363	6.83767	171.914	20.8573	18.8467	2.59482	22.5145	99.9821	0.00101272	99.6831	6.84	151.17	21.81	15.9	2.34	19.63	100.01	0	99.3823
15.1502	330.176	22.0015	45.4786	3.98218	40.5213	99.9933	-0.022977	99.9905	6.846	153.961	21.4372	19.1172	2.70395	22.8275	100.028	-0.00011	99.5363	6.846	172.12	20.8573	18.8255	2.59156	22.493	100.043	0.000750179	99.6832	6.85	151.33	21.81	15.9	2.34	19.64	99.97	0	99.3824
15.171	330.594	22.0019	45.5364	3.98311	40.5422	99.9962	-0.0226869	99.9925	6.85433	154.126	21.4371	19.1237	2.70394	22.8335	100.06	-0.000189	99.5362	6.85433	172.328	20.8573	18.8058	2.58847	22.4729	99.9937	0.000680448	99.6833	6.85	151.51	21.81	15.91	2.34	19.65	100.04	0	99.3822
15.1918	331.014	22.0024	45.594	3.98399	40.5627	100.008	-0.0223945	99.9946	6.86267	154.295	21.4371	19.1302	2.70393	22.8396	99.943	-0.00013	99.5361	6.86267	172.534	20.8573	18.79	2.58583	22.4567	100.005	0.000557792	99.6832	6.86	151.67	21.81	15.91	2.34	19.65	99.97	0	99.3825
15.2085	331.351	22.0028	45.6391	3.98462	40.5783	99.9806	-0.0221046	99.9963	6.871	154.462	21.4371	19.1368	2.70392	22.8457	100.006	-3.92e-05	99.5361	6.871	172.742	20.8573	18.7746	2.58323	22.4409	100.017	0.000478974	99.6831	6.87	151.83	21.81	15.92	2.34	19.66	99.97	0	99.3822
15.2252	331.683	22.0031	45.6831	3.98517	40.5931	99.9801	-0.0218176	99.9978	6.87933	154.628	21.4371	19.1433	2.7039	22.8518	100.005	4.68e-05	99.5362	6.87933	172.947	20.8573	18.7588	2.58057	22.4246	100.012	0.000480811	99.6831	6.88	152	21.81	15.93	2.34	19.66	100.03	0	99.382
15.2418	332.015	22.0034	45.7263	3.98567	40.6073	100.025	-0.0215289	99.9992	6.88767	154.79	21.4371	19.1498	2.70388	22.8578	100.013	4.83e-05	99.5362	6.88767	173.157	20.8573	18.7472	2.57841	22.4126	99.9351	0.000533146	99.6832	6.89	152.17	21.81	15.93	2.34	19.67	99.99	0	99.3818
15.2627	332.434	22.0039	45.7797	3.9862	40.6242	100.005	-0.0212367	100.001	6.896	154.957	21.4371	19.1561	2.70385	22.8637	99.9659	0.000108	99.5362	6.896	173.362	20.8573	18.7371	2.57642	22.402	100.049	0.00059959	99.6832	6.9	152.33	21.81	15.94	2.34	19.68	100.03	0	99.3817
15.2835	332.852	22.0043	45.8316	3.98662	40.6399	100.001	-0.0209434	100.003	6.90433	155.123	21.4371	19.1628	2.70385	22.8699	100.082	0.000145	99.5361	6.90433	173.573	20.8573	18.7219	2.57385	22.3864	99.9823	0.000590796	99.6832	6.9	152.51	21.81	15.95	2.34	19.68	100.02	0	99.3817
15.3002	333.185	22.0047	45.8727	3.98693	40.6522	100.021	-0.020653	100.005	6.91267	155.291	21.4372	19.1693	2.70384	22.8759	99.9462	0.000154	99.5363	6.91267	173.781	20.8573	18.7066	2.57126	22.3707	99.9905	0.000688952	99.6832	6.91	152.67	21.81	15.95	2.34	19.69	100	0	99.3816
15.3168	333.519	22.0051	45.9125	3.98712	40.6634	99.9693	-0.0203571	100.007	6.921	155.456	21.4372	19.1759	2.70384	22.8821	100.05	0.000204	99.5364	6.921	173.989	20.8573	18.6924	2.56881	22.3561	99.983	0.000764766	99.683	6.92	152.84	21.81	15.96	2.34	19.69	100.03	0	99.3814
15.3377	333.934	22.0055	45.9606	3.98724	40.676	100.01	-0.0200495	100.009	6.92933	155.623	21.4372	19.1826	2.70384	22.8883	99.9286	0.000109	99.5363	6.92933	174.204	20.8573	18.6799	2.56654	22.3431	100.034	0.000882521	99.683	6.93	153	21.81	15.97	2.34	19.7	99.93	0	99.3812
15.3585	334.353	22.0059	46.0077	3.98726	40.6877	99.9889	-0.0197392	100.011	6.93767	155.785	21.4372	19.1893	2.70385	22.8945	100	0.000124	99.5363	6.93767	174.412	20.8573	18.6635	2.56383	22.3263	99.9844	0.00107239	99.6829	6.94	153.17	21.81	15.97	2.34	19.71	100	0	99.3811
15.3752	334.686	22.0062	46.0441	3.98718	40.6959	99.9838	-0.0194371	100.012	6.946	155.956	21.4372	19.1959	2.70385	22.9007	99.9962	0.000128	99.5362	6.946	174.619	20.8573	18.6497	2.56141	22.312	99.9624	0.0011016	99.683	6.95	153.33	21.81	15.98	2.34	19.71	99.97	0	99.3809
15.3918	335.021	22.0065	46.0798	3.98703	40.7036	100.029	-0.019136	100.013	6.95433	156.122	21.4372	19.2024	2.70383	22.9067	100.02	4.67e-05	99.5364	6.95433	174.832	20.8573	18.6363	2.55905	22.2982	100.064	0.00113908	99.683	6.95	153.5	21.81	15.99	2.34	19.72	100.06	0	99.3808
15.4085	335.353	22.0069	46.1147	3.98682	40.7107	99.9758	-0.0188333	100.015	6.96267	156.291	21.4372	19.2091	2.70384	22.913	99.9968	4.04e-05	99.5362	6.96267	175.038	20.8573	18.6234	2.55674	22.2849	99.9354	0.00115567	99.6829	6.96	153.66	21.81	15.99	2.34	19.72	100.01	0	99.3807
15.4293	335.771	22.0073	46.1579	3.98652	40.7189	100.003	-0.0185261	100.017	6.971	156.456	21.4371	19.2159	2.70387	22.9194	100.015	6.31e-05	99.5362	6.971	175.249	20.8572	18.6108	2.55446	22.2719	100.075	0.00111099	99.6828	6.97	153.83	21.81	16	2.34	19.73	99.98	0	99.3809
15.4502	336.188	22.0077	46.2001	3.98613	40.7265	100.018	-0.0182141	100.019	6.97933	156.621	21.4371	19.2229	2.7039	22.9259	99.9787	6.85e-05	99.5361	6.97933	175.457	20.8572	18.5983	2.5522	22.2589	99.9768	0.00100374	99.6827	6.98	154	21.81	16.01	2.34	19.74	99.98	0	99.381
15.4668	336.522	22.008	46.2331	3.98576	40.7318	99.9869	-0.0179	100.02	6.98767	156.782	21.4371	19.2296	2.70391	22.9321	100.006	1.59e-05	99.5362	6.98767	175.666	20.8572	18.59	2.55041	22.2501	99.925	0.000926193	99.6826	6.99	154.17	21.81	16.01	2.34	19.74	99.97	0	99.3809
15.4835	336.854	22.0083	46.2652	3.98533	40.7365	100.006	-0.0175903	100.021	6.996	156.956	21.4371	19.2364	2.70393	22.9384	99.981	4.82e-05	99.5361	6.996	175.873	20.8571	18.578	2.54822	22.2377	100.065	0.000937742	99.6824	7	154.33	21.81	16.02	2.34	19.75	100.04	0	99.3808
15.5002	337.187	22.0086	46.2962	3.98479	40.7402	99.9994	-0.0172834	100.023	7.00433	157.122	21.4371	19.2433	2.70395	22.9449	99.9662	-9.86e-05	99.5361	7.00433	176.086	20.8571	18.5654	2.54595	22.2247	100.012	0.000714062	99.6823	7	154.5	21.81	16.03	2.34	19.75	99.97	0	99.3807
15.521	337.602	22.0089	46.3342	3.98408	40.7443	99.9981	-0.0169695	100.024	7.01267	157.288	21.4371	19.2502	2.70399	22.9513	100.04	-0.000102	99.5362	7.01267	176.294	20.8571	18.5551	2.54395	22.214	99.9581	0.0006104	99.6824	7.01	154.66	21.81	16.03	2.34	19.76	100.02	0	99.3805
15.5418	338.02	22.0093	46.3714	3.98328	40.7476	99.9905	-0.0166592	100.026	7.021	157.457	21.4371	19.257	2.70401	22.9577	99.9987	-0.000129	99.5361	7.021	176.511	20.8571	18.5482	2.54232	22.2066	100.05	0.000453729	99.6824	7.02	154.83	21.81	16.04	2.34	19.77	99.95	0	99.3804
15.5585	338.352	22.0095	46.3997	3.98254	40.7491	100.008	-0.0163539	100.027	7.02933	157.621	21.4371	19.2639	2.70403	22.9641	100.026	-0.000212	99.5362	7.02933	176.719	20.8571	18.5363	2.54013	22.1942	99.949	0.000407177	99.6824	7.03	155	21.81	16.05	2.34	19.77	100.04	0	99.3803
15.5752	338.684	22.0098	46.4281	3.9818	40.7506	100.002	-0.0160445	100.028	7.03767	157.787	21.4371	19.2706	2.70404	22.9704	100.005	-0.00034	99.5361	7.03767	176.929	20.8571	18.5256	2.53809	22.1831	100.059	0.000309308	99.6823	7.04	155.17	21.81	16.05	2.34	19.78	100	0	99.3801
15.5918	339.017	22.0101	46.4552	3.98096	40.7511	100.011	-0.0157324	100.03	7.046	157.948	21.4371	19.2775	2.70406	22.9768	100.021	-0.00049	99.5361	7.046	177.142	20.8571	18.5169	2.53626	22.1739	99.9224	0.000315073	99.6823	7.05	155.33	21.81	16.06	2.34	19.79	100	0	99.3801
15.6127	339.434	22.0104	46.4878	3.97979	40.7505	99.9949	-0.0154112	100.031	7.05433	158.122	21.4372	19.2841	2.70406	22.9829	99.9468	-0.000559	99.5362	7.05433	177.349	20.8571	18.5062	2.53421	22.1627	100.007	0.000335396	99.6823	7.05	155.5	21.81	16.07	2.34	19.79	100	0	99.3799
15.6335	339.848	22.0107	46.5189	3.97851	40.7488	99.9781	-0.0150864	100.033	7.06267	158.283	21.4372	19.2905	2.70403	22.9889	100.073	-0.00078	99.5362	7.06267	177.559	20.8571	18.4963	2.53226	22.1524	100.046	0.000266554	99.6823	7.06	155.66	21.81	16.07	2.34	19.8	100.01	0	99.3796
15.6502	340.179	22.011	46.5431	3.97744	40.747	100.032	-0.0147652	100.034	7.071	158.451	21.4372	19.297	2.70402	22.995	99.8948	-0.000807	99.5362	7.071	177.766	20.8571	18.4865	2.53031	22.1421	100	0.000283797	99.6824	7.07	155.83	21.81	16.08	2.34	19.8	99.99	0	99.3795
15.6668	340.515	22.0113	46.5666	3.97629	40.7443	99.9794	-0.0144444	100.035	7.07933	158.618	21.4372	19.3034	2.70399	23.0009	100.034	-0.000919	99.5362	7.07933	177.98	20.8572	18.4791	2.52863	22.1342	99.9757	0.000303831	99.6825	7.08	155.99	21.81	16.09	2.34	19.81	99.99	0	99.3795
15.6877	340.929	22.0116	46.5946	3.97479	40.74	100.004	-0.0141187	100.036	7.08767	158.783	21.4372	19.3097	2.70395	23.0067	100.031	-0.00093	99.5363	7.08767	178.188	20.8572	18.4717	2.52696	22.1263	100.03	0.000273862	99.6827	7.09	156.16	21.81	16.09	2.34	19.82	100	0	99.3795
15.7085	341.346	22.0118	46.6226	3.97328	40.7356	100.013	-0.0137932	100.038	7.096	158.951	21.4372	19.3163	2.70394	23.0128	100.002	-0.00107	99.5362	7.096	178.402	20.8572	18.4678	2.52569	22.1219	99.9612	0.00040758	99.6826	7.1	156.33	21.81	16.1	2.34	19.82	100.04	0	99.3795
15.7252	341.678	22.012	46.6437	3.972	40.7311	99.9882	-0.0134769	100.038	7.10433	159.119	21.4372	19.3229	2.70394	23.019	99.9745	-0.00111	99.5366	7.10433	178.609	20.8572	18.4604	2.52402	22.114	100.022	0.000422452	99.6826	7.1	156.5	21.81	16.11	2.34	19.83	99.99	0	99.3795
15.7418	342.008	22.0123	46.6643	3.97069	40.7263	99.9907	-0.0131576	100.039	7.11267	159.282	21.4372	19.3295	2.70394	23.0252	100.04	-0.00115	99.5366	7.11267	178.818	20.8572	18.4524	2.5223	22.1056	99.9354	0.000458484	99.6827	7.11	156.66	21.81	16.11	2.34	19.84	100.02	0	99.3794
15.7585	342.34	22.0125	46.6841	3.9693	40.7207	99.9868	-0.0128398	100.04	7.121	159.451	21.4372	19.3364	2.70396	23.0316	100.009	-0.00122	99.5365	7.121	179.029	20.8572	18.4471	2.52086	22.0998	99.9942	0.000470593	99.6827	7.12	156.83	21.81	16.12	2.34	19.84	99.99	0	99.3793
15.7793	342.754	22.0128	46.7073	3.96746	40.7125	100.012	-0.0125193	100.042	7.12933	159.616	21.4372	19.343	2.70396	23.0378	99.9389	-0.00123	99.5366	7.12933	179.237	20.8572	18.4387	2.51908	22.0909	100.052	0.00040878	99.6826	7.13	156.99	21.81	16.13	2.34	19.85	100.02	0	99.3792
15.8002	343.168	22.013	46.7293	3.96552	40.7033	100.013	-0.0121962	100.043	7.13767	159.78	21.4372	19.3495	2.70394	23.0438	100.053	-0.00126	99.5366	7.13767	179.442	20.8572	18.4306	2.51734	22.0823	99.9659	0.000313488	99.6825	7.14	157.17	21.81	16.13	2.34	19.85	99.97	0	99.379
15.8168	343.498	22.0132	46.7461	3.96392	40.6954	99.9802	-0.0118775	100.044	7.146	159.946	21.4373	19.3564	2.70397	23.0502	99.9517	-0.00122	99.5368	7.146	179.653	20.8571	18.4241	2.51579	22.0754	99.9951	0.000286535	99.6824	7.15	157.33	21.81	16.14	2.34	19.86	100.02	0	99.3789
15.8335	343.831	22.0134	46.7623	3.96225	40.6868	99.9902	-0.0115612	100.045	7.15433	160.114	21.4373	19.3633	2.704	23.0567	100.062	-0.00119	99.5368	7.15433	179.868	20.8571	18.4189	2.51437	22.0697	100.05	0.000309114	99.6822	7.15	157.5	21.81	16.15	2.34	19.87	100.01	0	99.3787
15.8502	344.166	22.0136	46.7786	3.96058	40.6782	100.017	-0.0112388	100.046	7.16267	160.279	21.4373	19.3704	2.70405	23.0633	99.9341	-0.00113	99.5369	7.16267	180.079	20.8571	18.4142	2.51301	22.0645	100.004	0.00020683	99.6821	7.16	157.66	21.81	16.15	2.34	19.87	99.98	0	99.3786
15.871	344.578	22.0138	46.797	3.95836	40.6662	100.005	-0.0109071	100.047	7.171	160.446	21.4373	19.3775	2.70411	23.07	100.064	-0.00109	99.5368	7.171	180.287	20.8571	18.4139	2.51216	22.0637	99.9196	0.000169499	99.6821	7.17	157.83	21.81	16.16	2.34	19.88	100	0	99.3786
15.8918	344.994	22.0141	46.8152	3.95612	40.6538	99.9854	-0.010577	100.048	7.17933	160.614	21.4373	19.3843	2.70413	23.0763	99.9585	-0.00103	99.537	7.17933	180.494	20.8571	18.4083	2.5107	22.0576	100.059	0.00013462	99.682	7.18	157.99	21.81	16.17	2.34	19.89	100.03	0	99.3784
15.9085	345.326	22.0142	46.8287	3.95423	40.643	100.004	-0.0102505	100.048	7.18767	160.776	21.4373	19.3911	2.70414	23.0826	100.017	-0.00099	99.5368	7.18767	180.704	20.857	18.4028	2.50926	22.0516	100.029	4.53599e-05	99.6819	7.19	158.16	21.81	16.17	2.34	19.89	99.93	0	99.3783
15.9252	345.658	22.0143	46.8409	3.95226	40.6312	100.024	-0.00992	100.049	7.196	160.946	21.4373	19.398	2.70418	23.0891	99.9941	-0.000971	99.537	7.196	180.909	20.857	18.3993	2.50805	22.0477	99.9535	-8.2152e-06	99.6818	7.2	158.33	21.81	16.18	2.34	19.9	100.02	0	99.3781
15.946	346.07	22.0145	46.8554	3.94974	40.6159	99.9914	-0.00959	100.05	7.20433	161.109	21.4373	19.4049	2.7042	23.0955	100.004	-0.000781	99.5371	7.20433	181.113	20.857	18.3937	2.50659	22.0415	100.046	-7.221e-05	99.6819	7.2	158.49	21.81	16.19	2.34	19.9	100.03	0	99.3781
15.9668	346.487	22.0147	46.8686	3.94709	40.5994	100.003	-0.00926	100.051	7.21267	161.275	21.4374	19.4117	2.70422	23.1018	99.9976	-0.000803	99.5372	7.21267	181.321	20.8571	18.3898	2.50535	22.0371	99.9566	-0.00013554	99.682	7.21	158.66	21.81	16.19	2.34	19.91	100	0	99.3781
15.9835	346.818	22.0149	46.8782	3.94492	40.5856	100.013	-0.00893	100.052	7.221	161.439	21.4374	19.4185	2.70425	23.1082	99.9539	-0.000711	99.5372	7.221	181.529	20.8571	18.387	2.50421	22.0338	100.018	-0.00035708	99.6822	7.22	158.82	21.81	16.2	2.34	19.92	99.98	0	99.3782
16.0002	347.148	22.0151	46.8879	3.94275	40.5718	99.9698	-0.0086	100.052	7.22933	161.61	21.4373	19.4253	2.70426	23.1145	100.047	-0.000713	99.5371	7.22933	181.736	20.8571	18.3842	2.50308	22.0305	99.9942	-0.0003978	99.6824	7.23	158.99	21.81	16.21	2.34	19.92	99.99	0	99.3781
16.0168	347.479	22.0152	46.8964	3.9405	40.557	100.01	-0.00828	100.053	7.23767	161.774	21.4374	19.4324	2.70431	23.1212	99.978	-0.000708	99.5372	7.23767	181.948	20.8572	18.3813	2.50194	22.0271	100.011	-0.00050014	99.6825	7.24	159.16	21.81	16.21	2.34	19.93	99.99	0	99.3782
16.0377	347.891	22.0154	46.9054	3.93756	40.5374	99.9996	-0.00796	100.054	7.246	161.942	21.4374	19.4392	2.70434	23.1275	100.028	-0.000668	99.5372	7.246	182.151	20.8572	18.3808	2.50108	22.0261	99.9991	-0.00064744	99.6825	7.25	159.32	21.81	16.22	2.34	19.94	99.98	0	99.3781
16.0585	348.304	22.0155	46.9143	3.93461	40.5176	99.9975	-0.00763	100.054	7.25433	162.107	21.4374	19.4461	2.70437	23.134	99.9906	-0.00066	99.5372	7.25433	182.358	20.8572	18.378	2.49998	22.0228	99.991	-0.00078391	99.6825	7.25	159.49	21.81	16.23	2.34	19.94	100.03	0	99.378
16.0752	348.637	22.0157	46.9205	3.93217	40.5009	100.006	-0.00731	100.055	7.26267	162.276	21.4374	19.453	2.70441	23.1404	99.9907	-0.000631	99.5372	7.26267	182.562	20.8572	18.3751	2.49886	22.0194	99.9882	-0.00078826	99.6825	7.26	159.66	21.81	16.23	2.34	19.95	100.05	0	99.3779
16.0918	348.969	22.0158	46.9264	3.9297	40.484	99.9912	-0.00699	100.056	7.271	162.44	21.4374	19.46	2.70447	23.147	100.027	-0.000615	99.5372	7.271	182.767	20.8572	18.3742	2.49798	22.018	100.033	-0.00082631	99.6826	7.27	159.82	21.81	16.24	2.34	19.95	99.93	0	99.3777
16.1085	349.298	22.0159	46.9316	3.92721	40.4667	100.022	-0.00666	100.056	7.27933	162.608	21.4374	19.467	2.70452	23.1534	99.9829	-0.000599	99.5372	7.27933	182.974	20.8572	18.3736	2.49714	22.0169	99.969	-0.00083237	99.6827	7.28	159.99	21.81	16.25	2.34	19.96	100.02	0	99.3779
16.1293	349.71	22.0161	46.9374	3.92402	40.4445	99.9844	-0.00633	100.057	7.28767	162.774	21.4374	19.4738	2.70457	23.1598	99.9905	-0.000777	99.5374	7.28767	183.177	20.8572	18.3732	2.49632	22.0159	100.021	-0.00077341	99.6826	7.29	160.16	21.81	16.25	2.34	19.97	99.98	0	99.3777
16.1502	350.126	22.0163	46.9419	3.92072	40.421	100.02	-0.006	100.058	7.296	162.939	21.4374	19.4807	2.70463	23.1662	100.004	-0.000872	99.5373	7.296	183.385	20.8572	18.373	2.49554	22.0152	99.9994	-0.0007515	99.6826	7.3	160.32	21.81	16.26	2.34	19.97	100.04	0	99.3776
16.1668	350.456	22.0164	46.9451	3.91807	40.4021	100.004	-0.00568	100.058	7.30433	163.109	21.4374	19.4877	2.70471	23.1728	99.9542	-0.000966	99.5372	7.30433	183.593	20.8572	18.3729	2.49478	22.0146	100.003	-0.00064254	99.6825	7.3	160.49	21.81	16.27	2.34	19.98	99.99	0	99.3774
16.1835	350.787	22.0164	46.9471	3.91532	40.3821	99.9993	-0.00535	100.058	7.31267	163.275	21.4374	19.4947	2.7048	23.1794	100.032	-0.00112	99.5372	7.31267	183.794	20.8572	18.3733	2.49407	22.0145	99.9668	-0.00052373	99.6825	7.31	160.65	21.81	16.27	2.34	19.99	100.04	0	99.3773
16.2043	351.201	22.0165	46.9495	3.91188	40.3571	99.9921	-0.00502	100.059	7.321	163.438	21.4374	19.5016	2.70487	23.1858	99.9895	-0.00118	99.5373	7.321	184.004	20.8572	18.375	2.49354	22.0157	100.033	-0.00053877	99.6826	7.32	160.82	21.81	16.28	2.34	19.99	99.97	0	99.3772
16.2252	351.613	22.0166	46.951	3.90836	40.3314	99.9951	-0.00468	100.059	7.32933	163.605	21.4374	19.5087	2.70499	23.1925	100.005	-0.00129	99.5374	7.32933	184.204	20.8572	18.3755	2.49285	22.0156	99.9755	-0.00047578	99.6826	7.33	160.99	21.81	16.29	2.34	20	100	0	99.3772
16.2418	351.943	22.0167	46.9506	3.90544	40.3096	100.001	-0.00435	100.059	7.33767	163.772	21.4374	19.516	2.70511	23.1992	100.053	-0.00137	99.5374	7.33767	184.41	20.8572	18.3758	2.49216	22.0155	99.9763	-0.00044417	99.6825	7.34	161.16	21.81	16.3	2.34	20.01	99.98	0	99.3772
16.2585	352.273	22.0167	46.9504	3.90252	40.2879	100.013	-0.00401	100.06	7.346	163.937	21.4374	19.5229	2.7052	23.2057	99.9671	-0.00161	99.5375	7.346	184.606	20.8572	18.3783	2.49171	22.0174	100.016	-0.00046711	99.6827	7.35	161.32	21.81	16.3	2.34	20.01	99.99	0	99.3774
16.2752	352.603	22.0168	46.9495	3.89957	40.2658	99.9943	-0.00368	100.06	7.35433	164.107	21.4374	19.5297	2.70527	23.212	99.9926	-0.00165	99.5375	7.35433	184.81	20.8572	18.3806	2.49124	22.0192	100.012	-0.00047146	99.6827	7.35	161.48	21.81	16.31	2.34	20.02	100.03	0	99.3774
16.296	353.016	22.0168	46.9472	3.89578	40.2371	100.002	-0.00335	100.06	7.36267	164.272	21.4374	19.5367	2.70538	23.2186	99.978	-0.00178	99.5374	7.36267	185.015	20.8572	18.3838	2.49087	22.0218	99.9915	-0.00057451	99.6827	7.36	161.65	21.81	16.32	2.34	20.03	99.97	0	99.3772
16.3168	353.43	22.0169	46.9441	3.89192	40.2077	100.005	-0.00302	100.06	7.371	164.439	21.4374	19.5435	2.70545	23.2249	100.049	-0.00183	99.5374	7.371	185.222	20.8572	18.387	2.49051	22.0246	99.9691	-0.00060329	99.6828	7.37	161.82	21.81	16.32	2.34	20.03	100.06	0	99.3772
16.3335	353.76	22.0169	46.9411	3.88881	40.1839	100.014	-0.0027	100.061	7.37933	164.605	21.4374	19.5508	2.70558	23.2317	100.01	-0.00192	99.5376	7.37933	185.42	20.8572	18.3899	2.4901	22.0268	100.046	-0.00080035	99.6827	7.38	161.98	21.81	16.33	2.34	20.04	99.97	0	99.3772
16.3502	354.09	22.017	46.9372	3.88563	40.1593	99.97	-0.00236	100.061	7.38767	164.77	21.4375	19.5581	2.70571	23.2386	99.9632	-0.00193	99.5379	7.38767	185.619	20.8572	18.393	2.48973	22.0295	99.9822	-0.00090313	99.6827	7.39	162.15	21.81	16.34	2.34	20.04	100	0	99.3772
16.3668	354.42	22.017	46.9326	3.88238	40.1341	99.9737	-0.00203	100.061	7.396	164.94	21.4376	19.565	2.70581	23.2451	100.028	-0.00202	99.5382	7.396	185.816	20.8572	18.3951	2.48924	22.0311	100.016	-0.0009628	99.6827	7.4	162.32	21.81	16.34	2.34	20.05	100.02	0	99.3771
16.3877	354.834	22.0171	46.9266	3.87832	40.1026	100.021	-0.00168	100.061	7.40433	165.102	21.4376	19.5718	2.70587	23.2514	99.9626	-0.00209	99.5382	7.40433	186.021	20.8572	18.3972	2.48876	22.0326	99.9991	-0.0010519	99.6828	7.4	162.49	21.81	16.35	2.34	20.06	99.97	0	99.3771
16.4085	355.245	22.0171	46.9188	3.87412	40.0696	99.9937	-0.00134	100.061	7.41267	165.272	21.4376	19.5789	2.70599	23.258	100.041	-0.0021	99.5383	7.41267	186.22	20.8572	18.4012	2.48849	22.0361	100.049	-0.0011944	99.6829	7.41	162.65	21.81	16.36	2.34	20.06	100	0	99.377
16.4252	355.574	22.0172	46.9122	3.87075	40.043	99.9962	-0.00101	100.062	7.421	165.44	21.4376	19.5859	2.70608	23.2645	99.9923	-0.00208	99.5383	7.421	186.422	20.8573	18.4072	2.48845	22.0415	99.9682	-0.0013037	99.683	7.42	162.81	21.81	16.36	2.34	20.07	99.98	0	99.3768
16.4418	355.904	22.0172	46.9048	3.86732	40.0158	99.9935	-0.000681	100.062	7.42933	165.604	21.4376	19.5932	2.70621	23.2714	99.9729	-0.00209	99.5383	7.42933	186.624	20.8572	18.4126	2.48834	22.0464	99.9632	-0.0014059	99.6829	7.43	162.98	21.81	16.37	2.34	20.08	99.97	0	99.3766
16.4585	356.236	22.0172	46.8973	3.86386	39.9883	100.016	-0.000356	100.062	7.43767	165.769	21.4376	19.6007	2.70636	23.2784	99.9761	-0.00206	99.5385	7.43767	186.824	20.8573	18.4179	2.48821	22.0511	100.046	-0.001504	99.6829	7.44	163.15	21.81	16.38	2.34	20.08	100.01	0	99.3766
16.4793	356.648	22.0172	46.8869	3.85948	39.9533	99.9839	-2.07e-05	100.062	7.446	165.936	21.4377	19.6081	2.70651	23.2854	100.022	-0.00199	99.5386	7.446	187.018	20.8573	18.4217	2.48793	22.0544	99.9707	-0.0014749	99.6829	7.45	163.32	21.81	16.38	2.34	20.09	100.01	0	99.3766
16.5002	357.063	22.0172	46.8761	3.85506	39.9179	100.03	0.000319	100.062	7.45433	166.102	21.4377	19.6155	2.70665	23.2923	100.001	-0.00193	99.5386	7.45433	187.215	20.8573	18.4253	2.48762	22.0575	100.081	-0.0015081	99.683	7.45	163.48	21.81	16.39	2.34	20.1	100.01	0	99.3767
16.5168	357.392	22.0172	46.8671	3.85151	39.8894	99.9764	0.000658	100.062	7.46267	166.27	21.4377	19.6225	2.70675	23.2988	99.9745	-0.00189	99.5387	7.46267	187.416	20.8573	18.4307	2.48752	22.0624	99.9615	-0.0015691	99.6832	7.46	163.65	21.81	16.4	2.34	20.1	99.98	0	99.3768
16.5335	357.721	22.0171	46.8577	3.84794	39.8607	99.9982	0.00100101	100.062	7.471	166.436	21.4377	19.6294	2.70683	23.3052	100.048	-0.00152	99.5387	7.471	187.617	20.8573	18.4373	2.48755	22.0684	99.9707	-0.0016343	99.6834	7.47	163.81	21.81	16.4	2.34	20.11	100	0	99.3768
16.5543	358.133	22.0171	46.8445	3.84336	39.8235	99.9966	0.0013516	100.061	7.47933	166.599	21.4377	19.6367	2.70696	23.3121	99.9913	-0.00142	99.5387	7.47933	187.816	20.8573	18.4464	2.48786	22.077	100.026	-0.0016458	99.6834	7.48	163.98	21.81	16.41	2.34	20.11	100	0	99.377
16.5752	358.544	22.017	46.8301	3.83871	39.7856	100.02	0.00170048	100.061	7.48767	166.763	21.4377	19.6439	2.70709	23.3188	100.007	-0.00124	99.5389	7.48767	188.014	20.8574	18.4528	2.48787	22.0829	100.012	-0.0015978	99.6835	7.49	164.14	21.81	16.42	2.34	20.12	100.03	0	99.3771
16.5918	358.876	22.0171	46.8179	3.83491	39.7545	99.9947	0.00204193	100.061	7.496	166.934	21.4377	19.6508	2.70718	23.3253	99.9657	-0.00115	99.5389	7.496	188.206	20.8574	18.4603	2.48801	22.0898	99.9594	-0.0015878	99.6835	7.5	164.31	21.81	16.43	2.35	20.13	100.05	0	99.3769
16.6085	359.203	22.0171	46.8047	3.83107	39.7228	100.005	0.00238414	100.061	7.50433	167.1	21.4377	19.6578	2.70728	23.3319	100.051	-0.0011	99.5389	7.50433	188.4	20.8574	18.4649	2.48781	22.0938	100.011	-0.0015113	99.6836	7.5	164.48	21.81	16.43	2.35	20.13	99.96	0	99.3771
16.6252	359.534	22.0171	46.7924	3.82729	39.6918	100.008	0.00272482	100.061	7.51267	167.27	21.4378	19.6649	2.70738	23.3385	99.9747	-0.00107	99.5391	7.51267	188.596	20.8574	18.4714	2.48784	22.0998	100.002	-0.001529	99.6838	7.51	164.64	21.81	16.44	2.35	20.14	100.01	0	99.3772
16.646	359.945	22.017	46.7759	3.82249	39.6522	100.002	0.00306909	100.061	7.521	167.434	21.4378	19.6719	2.70748	23.345	100.011	-0.0011	99.5391	7.521	188.794	20.8574	18.4795	2.48805	22.1074	100.033	-0.0015308	99.6838	7.52	164.81	21.81	16.45	2.35	20.15	99.99	0	99.3773
16.6668	360.359	22.017	46.7593	3.81768	39.6125	99.9995	0.00341989	100.061	7.52933	167.597	21.4378	19.6787	2.70756	23.3514	99.976	-0.00107	99.5393	7.52933	188.993	20.8575	18.4896	2.48848	22.1169	99.9243	-0.0015506	99.6839	7.53	164.97	21.81	16.45	2.35	20.15	99.96	0	99.3771
16.6835	360.688	22.0168	46.7447	3.81374	39.5797	99.9895	0.00376946	100.06	7.53767	167.765	21.4378	19.6858	2.70766	23.358	100.003	-0.00111	99.5392	7.53767	189.186	20.8575	18.4987	2.48879	22.1254	100.064	-0.0015095	99.6839	7.54	165.15	21.81	16.46	2.35	20.16	100	0	99.3769
16.7002	361.017	22.0168	46.7295	3.80977	39.5465	100.001	0.00411492	100.06	7.546	167.936	21.4378	19.6931	2.70779	23.3648	99.9758	-0.00115	99.5392	7.546	189.377	20.8575	18.5075	2.48909	22.1337	100.017	-0.001459	99.6839	7.55	165.31	21.81	16.47	2.35	20.17	100.03	0	99.3769
16.7168	361.345	22.0167	46.7133	3.80576	39.5127	99.98	0.00446043	100.06	7.55433	168.1	21.4378	19.7005	2.70793	23.3718	100.035	-0.00129	99.5391	7.55433	189.572	20.8575	18.5137	2.48908	22.1394	99.9967	-0.0014002	99.6839	7.55	165.48	21.81	16.47	2.35	20.17	100	0	99.3767
16.7377	361.757	22.0166	46.6925	3.8007	39.4697	100.019	0.00480978	100.059	7.56267	168.266	21.4378	19.7078	2.70807	23.3786	99.9742	-0.00137	99.539	7.56267	189.766	20.8575	18.5207	2.48916	22.1458	99.9897	-0.0013442	99.684	7.56	165.64	21.81	16.48	2.35	20.18	99.99	0	99.3766
16.7585	362.167	22.0165	46.6712	3.79562	39.4266	99.9925	0.00515194	100.059	7.571	168.433	21.4377	19.7151	2.7082	23.3855	99.957	-0.00142	99.5389	7.571	189.961	20.8575	18.5325	2.4898	22.1571	100.049	-0.0014213	99.684	7.57	165.81	21.81	16.49	2.35	20.19	100.02	0	99.3765
16.7752	362.499	22.0165	46.6541	3.79154	39.3919	99.9868	0.00548745	100.059	7.57933	168.598	21.4378	19.7224	2.70832	23.3923	100.091	-0.00149	99.539	7.57933	190.151	20.8575	18.5429	2.49026	22.1669	99.9246	-0.0015167	99.6841	7.58	165.97	21.81	16.5	2.35	20.19	100.02	0	99.3766
16.7918	362.829	22.0164	46.6367	3.78745	39.357	100	0.00582411	100.058	7.58767	168.765	21.4378	19.7294	2.70842	23.3988	99.9312	-0.00146	99.5392	7.58767	190.344	20.8575	18.554	2.49082	22.1775	99.9977	-0.0014892	99.6839	7.59	166.14	21.81	16.5	2.35	20.2	99.96	0	99.3765
16.8127	363.242	22.0162	46.6139	3.78225	39.3126	100.007	0.00616593	100.058	7.596	168.932	21.4378	19.7368	2.70856	23.4057	100.064	-0.00161	99.5392	7.596	190.536	20.8575	18.5628	2.49112	22.1857	99.9897	-0.0015669	99.6839	7.6	166.31	21.81	16.51	2.35	20.21	99.96	0	99.3764
16.8335	363.655	22.0161	46.5916	3.7771	39.2686	99.9967	0.00650547	100.057	7.60433	169.1	21.4378	19.7443	2.70871	23.4127	99.9393	-0.00165	99.5394	7.60433	190.725	20.8575	18.5711	2.49135	22.1935	100.029	-0.0015966	99.6841	7.6	166.48	21.81	16.52	2.35	20.21	100.02	0	99.3762
16.8502	363.981	22.0159	46.5726	3.77292	39.2328	100	0.00684248	100.056	7.61267	169.262	21.4378	19.7518	2.70887	23.4198	100.04	-0.00169	99.5394	7.61267	190.916	20.8575	18.5809	2.49177	22.2028	99.9792	-0.0017401	99.6843	7.61	166.64	21.81	16.52	2.35	20.22	100.06	0	99.3761
16.8668	364.312	22.0158	46.5529	3.76866	39.1961	100.007	0.00718163	100.056	7.621	169.424	21.4379	19.7596	2.70906	23.4272	99.9987	-0.00174	99.5395	7.621	191.113	20.8576	18.5932	2.49246	22.2145	100.03	-0.0018263	99.6844	7.62	166.81	21.81	16.53	2.35	20.23	99.99	0	99.3762
16.8835	364.642	22.0157	46.5332	3.76442	39.1596	100.016	0.00751792	100.055	7.62933	169.592	21.4379	19.7671	2.70921	23.4341	100.034	-0.00189	99.5396	7.62933	191.3	20.8575	18.6032	2.49289	22.2239	99.9715	-0.0021981	99.6844	7.63	166.98	21.81	16.54	2.35	20.23	99.98	0	99.376
16.9043	365.051	22.0156	46.5074	3.75905	39.1132	99.9857	0.00786007	100.054	7.63767	169.758	21.4379	19.7746	2.70936	23.4412	99.9538	-0.00189	99.5398	7.63767	191.491	20.8576	18.6158	2.49361	22.236	99.9684	-0.0023318	99.6844	7.64	167.15	21.81	16.55	2.35	20.24	100	0	99.3761
16.9252	365.462	22.0154	46.4805	3.75359	39.0658	99.9993	0.00820542	100.054	7.646	169.929	21.438	19.7824	2.70955	23.4485	99.9934	-0.002	99.5399	7.646	191.677	20.8576	18.6268	2.49416	22.2464	100.028	-0.0024739	99.6844	7.65	167.31	21.81	16.55	2.35	20.25	99.98	0	99.3761
16.9418	365.792	22.0153	46.4592	3.74924	39.0281	100.015	0.00854795	100.053	7.65433	170.096	21.438	19.7899	2.70971	23.4556	100.006	-0.00212	99.5401	7.65433	191.865	20.8576	18.6373	2.49465	22.2563	99.9752	-0.0025474	99.6845	7.65	167.48	21.81	16.56	2.35	20.25	99.98	0	99.3761
16.9585	366.122	22.0151	46.4372	3.74484	38.9898	100.003	0.00889744	100.052	7.66267	170.262	21.438	19.7976	2.70988	23.4628	100.044	-0.00222	99.5402	7.66267	192.057	20.8576	18.6481	2.49517	22.2666	100.03	-0.0026686	99.6848	7.66	167.64	21.81	16.57	2.35	20.26	100.05	0	99.376
16.9752	366.452	22.0149	46.4144	3.74038	38.9509	100.004	0.00925008	100.051	7.671	170.43	21.438	19.8056	2.71009	23.4703	99.9323	-0.00228	99.5402	7.671	192.243	20.8577	18.6598	2.49581	22.2778	99.9728	-0.0027845	99.685	7.67	167.81	21.81	16.58	2.35	20.27	100	0	99.3759
16.996	366.864	22.0147	46.3855	3.73478	38.9021	99.9848	0.00960708	100.05	7.67933	170.596	21.438	19.8131	2.71025	23.4774	100.008	-0.00221	99.5402	7.67933	192.435	20.8577	18.6733	2.49663	22.2907	100.03	-0.0028604	99.6852	7.68	167.97	21.81	16.58	2.35	20.27	100	0	99.3758
17.0168	367.274	22.0145	46.3555	3.72912	38.8526	100.016	0.00996352	100.05	7.68767	170.761	21.438	19.8207	2.71041	23.4845	100.041	-0.00211	99.5402	7.68767	192.616	20.8577	18.6871	2.4975	22.3039	99.992	-0.0029615	99.6851	7.69	168.14	21.81	16.59	2.35	20.28	100	0	99.3758
17.0335	367.604	22.0144	46.3309	3.72455	38.8124	99.998	0.0103108	100.049	7.696	170.928	21.438	19.8282	2.71056	23.4915	99.9424	-0.00211	99.5403	7.696	192.801	20.8577	18.6995	2.49821	22.3158	99.9895	-0.0028924	99.6851	7.7	168.3	21.81	16.6	2.35	20.29	100	0	99.3761
17.0502	367.93	22.0143	46.3059	3.71996	38.7721	100.019	0.0106506	100.049	7.70433	171.097	21.4381	19.8354	2.71068	23.4983	100.08	-0.00209	99.5404	7.70433	192.988	20.8577	18.7091	2.49861	22.3248	99.9881	-0.0028125	99.6852	7.7	168.47	21.81	16.6	2.35	20.29	99.96	0	99.376
17.071	368.342	22.0141	46.274	3.71417	38.721	99.9792	0.010995	100.048	7.71267	171.264	21.4381	19.8431	2.71084	23.5055	99.9385	-0.00207	99.5405	7.71267	193.174	20.8578	18.7235	2.49955	22.3386	100.007	-0.0027943	99.6856	7.71	168.64	21.81	16.61	2.35	20.3	100.03	0	99.3761
17.0918	368.751	22.0138	46.2376	3.70806	38.6666	100.021	0.011338	100.046	7.721	171.428	21.4381	19.8508	2.71102	23.5128	100.07	-0.00193	99.5404	7.721	193.362	20.8579	18.7377	2.50046	22.3523	100.004	-0.002757	99.6859	7.72	168.8	21.81	16.62	2.35	20.31	100.03	0	99.376
17.1085	369.077	22.0136	46.2001	3.70255	38.6167	99.9805	0.0116701	100.045	7.72933	171.594	21.4381	19.8581	2.71115	23.5196	99.9612	-0.00189	99.5406	7.72933	193.543	20.8579	18.7533	2.50153	22.3673	99.9822	-0.0027871	99.6861	7.73	168.97	21.81	16.63	2.35	20.32	100	0	99.3758
17.1252	369.404	22.0133	46.1552	3.69649	38.5608	100.013	0.0120017	100.044	7.73767	171.762	21.4381	19.866	2.71134	23.527	100.024	-0.00178	99.5406	7.73767	193.724	20.8579	18.7664	2.50234	22.3799	99.9932	-0.0027629	99.6862	7.74	169.14	21.81	16.63	2.35	20.32	99.99	0	99.3756
17.1418	369.733	22.0131	46.1074	3.69021	38.5027	99.9945	0.0123379	100.043	7.746	171.928	21.4381	19.8737	2.71152	23.5343	99.9803	-0.00178	99.5407	7.746	193.912	20.8579	18.7782	2.50299	22.3912	100.025	-0.0027236	99.6862	7.75	169.3	21.81	16.64	2.35	20.33	100.01	0	99.3757
17.1627	370.145	22.0128	46.0487	3.68244	38.4309	99.984	0.012685	100.042	7.75433	172.098	21.4382	19.8815	2.7117	23.5416	99.9814	-0.00175	99.5409	7.75433	194.091	20.8579	18.7936	2.50404	22.406	99.9419	-0.0025673	99.6862	7.75	169.47	21.81	16.65	2.35	20.34	99.94	0	99.3758
17.1835	370.559	22.0126	45.9961	3.67513	38.3638	100.018	0.013036	100.041	7.76267	172.262	21.4382	19.8894	2.71189	23.549	100.013	-0.00183	99.541	7.76267	194.274	20.858	18.8084	2.50503	22.4202	100.076	-0.0025988	99.6863	7.76	169.63	21.81	16.66	2.35	20.34	100.07	0	99.376
17.2002	370.886	22.0124	45.9624	3.66992	38.3169	100.028	0.0133794	100.04	7.771	172.429	21.4382	19.8972	2.71208	23.5564	100.011	-0.00188	99.5411	7.771	194.458	20.858	18.8243	2.50614	22.4355	100.016	-0.0026274	99.6865	7.77	169.8	21.81	16.66	2.35	20.35	99.98	0	99.376
17.2168	371.215	22.0121	45.9337	3.6651	38.274	99.9693	0.0137181	100.039	7.77933	172.593	21.4382	19.9049	2.71226	23.5636	99.9376	-0.00187	99.5411	7.77933	194.636	20.858	18.8366	2.50685	22.4473	100.015	-0.0026154	99.6865	7.78	169.97	21.81	16.67	2.35	20.36	100.03	0	99.3758
17.2335	371.543	22.0119	45.9054	3.66032	38.2314	99.9998	0.0140526	100.038	7.78767	172.763	21.4382	19.9131	2.71248	23.5713	100.026	-0.00183	99.5411	7.78767	194.825	20.858	18.8526	2.50797	22.4627	99.9621	-0.0027554	99.6865	7.79	170.14	21.81	16.68	2.35	20.36	100	0	99.3758
17.2543	371.954	22.0116	45.8707	3.65439	38.1786	100.006	0.0143846	100.037	7.796	172.927	21.4382	19.921	2.71269	23.5788	99.992	-0.00179	99.5413	7.796	195.004	20.858	18.8675	2.50898	22.4771	99.9911	-0.0028237	99.6865	7.8	170.3	21.81	16.69	2.35	20.37	100.02	0	99.3757
17.2752	372.366	22.0113	45.8351	3.6484	38.1252	99.994	0.0147135	100.035	7.80433	173.095	21.4383	19.9288	2.71286	23.5861	100.045	-0.0017	99.5414	7.80433	195.18	20.858	18.8846	2.51023	22.4936	99.9946	-0.0028684	99.6865	7.8	170.47	21.81	16.69	2.35	20.38	99.95	0	99.3756
17.2918	372.692	22.011	45.8056	3.64355	38.0818	99.9686	0.0150442	100.034	7.81267	173.26	21.4383	19.9367	2.71306	23.5935	99.9656	-0.00165	99.5413	7.81267	195.359	20.858	18.8982	2.51109	22.5066	100.029	-0.0028982	99.6866	7.81	170.63	21.81	16.7	2.35	20.39	99.97	0	99.3758
17.3085	373.019	22.0108	45.7754	3.63865	38.038	100.053	0.0153735	100.033	7.821	173.431	21.4383	19.9445	2.71324	23.6008	100.062	-0.00169	99.5414	7.821	195.542	20.858	18.9107	2.51183	22.5186	99.9677	-0.0029808	99.6868	7.82	170.8	21.81	16.71	2.35	20.39	100.08	0	99.376
17.3252	373.347	22.0105	45.7443	3.63368	37.9933	99.99	0.0157016	100.031	7.82933	173.596	21.4383	19.9526	2.71347	23.6085	100.012	-0.00155	99.5414	7.82933	195.722	20.8581	18.929	2.51321	22.5363	100.085	-0.0031715	99.687	7.83	170.96	21.81	16.72	2.35	20.4	100	0	99.376
17.346	373.762	22.0102	45.7055	3.62746	37.9374	99.9933	0.0160392	100.03	7.83767	173.762	21.4383	19.9604	2.71364	23.6158	99.9107	-0.00157	99.5414	7.83767	195.901	20.8581	18.9463	2.51449	22.5531	99.9374	-0.0032788	99.6871	7.84	171.13	21.81	16.72	2.35	20.41	100.04	0	99.376
17.3668	374.174	22.0099	45.6665	3.62125	37.8815	100.005	0.016371	100.029	7.846	173.925	21.4383	19.9679	2.71379	23.6228	100.001	-0.00143	99.5416	7.846	196.076	20.8581	18.9634	2.51574	22.5696	99.9789	-0.003691	99.6871	7.85	171.3	21.81	16.73	2.35	20.41	100	0	99.3761
17.3835	374.5	22.0096	45.6357	3.61633	37.8374	99.9593	0.0166927	100.027	7.85433	174.092	21.4383	19.9757	2.71398	23.6301	100.009	-0.00145	99.5417	7.85433	196.256	20.8581	18.9744	2.51632	22.5801	100.031	-0.0038028	99.6872	7.85	171.47	21.81	16.74	2.35	20.42	99.91	0	99.376
17.4002	374.834	22.0093	45.6051	3.6114	37.793	100.031	0.0170112	100.026	7.86267	174.262	21.4384	19.984	2.71421	23.638	100.025	-0.00148	99.5419	7.86267	196.439	20.8582	18.9926	2.5177	22.5977	100.005	-0.0039422	99.6875	7.86	171.64	21.81	16.74	2.35	20.43	100.02	0	99.3762
17.421	375.241	22.009	45.5657	3.60519	37.7372	99.9999	0.0173318	100.025	7.871	174.429	21.4384	19.9917	2.71439	23.6452	100.022	-0.0015	99.5419	7.871	196.619	20.8583	19.0115	2.51915	22.6161	100.025	-0.0040716	99.6878	7.87	171.81	21.81	16.75	2.35	20.43	100.06	0	99.3762
17.4418	375.653	22.0086	45.5259	3.59895	37.6809	100.003	0.0176535	100.023	7.87933	174.597	21.4384	19.9994	2.71456	23.6525	99.9751	-0.00163	99.5419	7.87933	196.787	20.8583	19.0296	2.52051	22.6335	99.9559	-0.0043568	99.688	7.88	171.97	21.81	16.76	2.35	20.44	99.98	0	99.3764
17.4585	375.981	22.0083	45.4933	3.59391	37.6353	99.9964	0.0179744	100.022	7.88767	174.761	21.4384	20.0076	2.71479	23.6602	100.006	-0.00178	99.5419	7.88767	196.963	20.8583	19.0413	2.52117	22.6447	100.02	-0.0043865	99.6881	7.89	172.13	21.81	16.77	2.36	20.45	100.05	0	99.3765
17.4752	376.309	22.0081	45.4602	3.58884	37.5894	100.013	0.0182959	100.02	7.896	174.933	21.4384	20.0158	2.71502	23.668	99.9861	-0.00191	99.5419	7.896	197.141	20.8584	19.0582	2.52241	22.6611	100.01	-0.0044669	99.6882	7.9	172.3	21.81	16.77	2.36	20.45	99.98	0	99.3764
17.4918	376.637	22.0078	45.427	3.58377	37.5435	100.003	0.018617	100.019	7.90433	175.099	21.4384	20.024	2.71524	23.6756	100.001	-0.00189	99.5419	7.90433	197.325	20.8584	19.0791	2.52409	22.6814	100.005	-0.0045379	99.6885	7.9	172.47	21.81	16.78	2.36	20.46	99.98	0	99.3763
17.5127	377.051	22.0074	45.3853	3.57741	37.4858	99.9972	0.0189394	100.017	7.91267	175.266	21.4384	20.032	2.71544	23.6832	99.9949	-0.00214	99.5419	7.91267	197.491	20.8585	19.0988	2.52563	22.7005	100.009	-0.0045201	99.6887	7.91	172.63	21.81	16.79	2.36	20.47	100.01	0	99.3762
17.5335	377.46	22.0069	45.3431	3.57103	37.428	100.009	0.0192571	100.015	7.921	175.435	21.4384	20.0402	2.71567	23.6909	99.9882	-0.00226	99.5421	7.921	197.664	20.8585	19.1115	2.52641	22.7127	99.9887	-0.0045402	99.689	7.92	172.8	21.81	16.8	2.36	20.48	99.98	0	99.3762
17.5502	377.788	22.0066	45.3083	3.56586	37.381	99.9753	0.019566	100.014	7.92933	175.603	21.4384	20.0487	2.71593	23.699	100.033	-0.00244	99.542	7.92933	197.839	20.8586	19.126	2.52738	22.7266	99.9395	-0.0044922	99.6892	7.93	172.97	21.81	16.8	2.36	20.48	99.99	0	99.376
17.5668	378.114	22.0062	45.2733	3.56068	37.3338	99.9841	0.0198767	100.012	7.93767	175.767	21.4384	20.0572	2.71619	23.707	100.006	-0.00262	99.5422	7.93767	198.017	20.8586	19.1481	2.5292	22.7482	100.033	-0.0044559	99.6894	7.94	173.13	21.81	16.81	2.36	20.49	99.99	0	99.376
17.5835	378.445	22.0058	45.2383	3.5555	37.2866	100.031	0.020192	100.01	7.946	175.932	21.4384	20.0654	2.71641	23.7147	100.026	-0.00263	99.5422	7.946	198.186	20.8586	19.1685	2.53083	22.768	100.022	-0.0044792	99.6896	7.95	173.3	21.81	16.82	2.36	20.5	99.98	0	99.3761
17.6043	378.853	22.0053	45.1941	3.54901	37.2275	100.012	0.0205123	100.008	7.95433	176.097	21.4385	20.0739	2.71668	23.7228	99.9804	-0.00267	99.5424	7.95433	198.361	20.8587	19.183	2.5318	22.782	99.9775	-0.0044133	99.6898	7.95	173.47	21.81	16.83	2.36	20.5	99.97	0	99.376
17.6252	379.265	22.0049	45.1496	3.5425	37.168	100.001	0.0208324	100.006	7.96267	176.266	21.4385	20.0822	2.71691	23.7306	100.007	-0.00272	99.5425	7.96267	198.537	20.8587	19.1978	2.53281	22.7962	100.045	-0.0043165	99.6899	7.96	173.63	21.81	16.83	2.36	20.51	100.03	0	99.376
17.6418	379.593	22.0046	45.1138	3.53728	37.1204	99.9791	0.0211426	100.005	7.971	176.434	21.4385	20.0901	2.71709	23.7379	100.005	-0.00286	99.5426	7.971	198.709	20.8588	19.2195	2.53459	22.8174	99.9297	-0.0042327	99.6902	7.97	173.8	21.81	16.84	2.36	20.52	99.95	0	99.3758
17.6585	379.923	22.0043	45.0778	3.53204	37.0725	100.015	0.0214464	100.003	7.97933	176.6	21.4386	20.0982	2.71732	23.7456	99.9298	-0.00285	99.5428	7.97933	198.876	20.8588	19.2405	2.53629	22.8378	100.044	-0.0042451	99.6902	7.98	173.97	21.81	16.85	2.36	20.53	100.07	0	99.376
17.6793	380.333	22.0039	45.0317	3.52544	37.0121	99.9774	0.0217492	100.001	7.98767	176.767	21.4386	20.1065	2.71755	23.7535	100.052	-0.00294	99.5431	7.98767	199.05	20.8588	19.2552	2.53729	22.8519	99.9899	-0.0042644	99.6903	7.99	174.13	21.81	16.86	2.36	20.53	99.96	0	99.3759
17.7002	380.745	22.0035	44.985	3.5188	36.951	100.036	0.0220508	99.9995	7.996	176.933	21.4387	20.1148	2.71779	23.7613	99.9798	-0.00292	99.5433	7.996	199.226	20.8588	19.2704	2.53835	22.8666	99.9971	-0.0042231	99.6903	8	174.3	21.81	16.87	2.36	20.54	100.05	0	99.3761
17.7168	381.07	22.0031	44.9471	3.51349	36.9021	99.9718	0.0223511	99.9978	8.00433	177.104	21.4387	20.1232	2.71804	23.7692	99.9866	-0.00286	99.5433	8.00433	199.395	20.8588	19.293	2.54021	22.8886	99.9973	-0.0041232	99.6905	8	174.47	21.81	16.87	2.36	20.55	99.92	0	99.3763
17.7335	381.401	22.0027	44.9085	3.50811	36.8524	100.019	0.0226547	99.9962	8.01267	177.266	21.4387	20.132	2.71833	23.7775	99.9804	-0.00284	99.5435	8.01267	199.566	20.8589	19.3142	2.54195	22.9093	100.016	-0.0041098	99.6907	8.01	174.63	21.81	16.88	2.36	20.55	100.08	0	99.3763
17.7502	381.731	22.0023	44.8691	3.50269	36.8021	99.9839	0.0229611	99.9942	8.021	177.438	21.4387	20.1403	2.71856	23.7853	100.048	-0.00273	99.5436	8.021	199.734	20.8589	19.3289	2.54295	22.9234	100.006	-0.0041012	99.6909	8.02	174.8	21.81	16.89	2.36	20.56	99.95	0	99.3762
17.771	382.139	22.0018	44.816	3.49566	36.7366	100.017	0.0232697	99.9918	8.02933	177.602	21.4388	20.1485	2.71879	23.7931	99.9848	-0.00274	99.5439	8.02933	199.904	20.8589	19.3455	2.54416	22.9395	99.9899	-0.0040748	99.691	8.03	174.97	21.81	16.9	2.36	20.57	100.05	0	99.376
17.7918	382.548	22.0013	44.7617	3.48855	36.6701	100.001	0.0235776	99.9895	8.03767	177.769	21.4388	20.1569	2.71904	23.801	100.026	-0.0027	99.544	8.03767	200.081	20.859	19.3703	2.54612	22.9623	99.9638	-0.0040952	99.6911	8.04	175.14	21.81	16.9	2.36	20.58	99.97	0	99.376
17.8085	382.876	22.0009	44.7183	3.48286	36.617	99.9804	0.0238787	99.9876	8.046	177.937	21.4388	20.1656	2.71931	23.8092	99.9381	-0.00273	99.544	8.046	200.244	20.859	19.3939	2.54768	22.9814	100.037	-0.0041239	99.6914	8.05	175.3	21.81	16.91	2.36	20.58	100.04	0	99.3761
17.8252	383.203	22.0005	44.6752	3.47721	36.5642	100.002	0.0241769	99.9858	8.05433	178.111	21.4388	20.1743	2.71959	23.8174	100.037	-0.0027	99.544	8.05433	200.417	20.859	19.4139	2.54881	22.9967	100.017	-0.0042212	99.6915	8.05	175.47	21.81	16.92	2.36	20.59	99.95	0	99.3763
17.8418	383.534	22.0001	44.6335	3.47165	36.5123	99.9814	0.0244736	99.9841	8.06267	178.273	21.4389	20.1829	2.71986	23.8255	100.069	-0.0027	99.5441	8.06267	200.585	20.8591	19.4367	2.55025	23.0147	99.925	-0.0043347	99.6918	8.06	175.64	21.81	16.93	2.36	20.6	99.98	0	99.3763
17.8627	383.943	21.9996	44.5838	3.46491	36.4496	99.9971	0.0247739	99.9818	8.071	178.439	21.4388	20.1913	2.72011	23.8335	99.9727	-0.00271	99.544	8.071	200.752	20.8591	19.4632	2.5521	23.0366	100.046	-0.0044494	99.692	8.07	175.8	21.81	16.94	2.36	20.61	100.02	0	99.3765
17.8835	384.35	21.999	44.5343	3.4582	36.3873	99.9996	0.0250701	99.9793	8.07933	178.608	21.4388	20.1999	2.72038	23.8417	99.9288	-0.00269	99.5441	8.07933	200.917	20.8592	19.485	2.55345	23.0538	100.023	-0.0045822	99.6922	8.08	175.97	21.81	16.94	2.36	20.61	100.03	0	99.3765
17.9002	384.679	21.9986	44.4949	3.45284	36.3374	100.031	0.0253644	99.9774	8.08767	178.776	21.4389	20.2086	2.72066	23.8499	100.058	-0.00269	99.5443	8.08767	201.088	20.8592	19.5078	2.55489	23.0718	99.9995	-0.0047167	99.6924	8.09	176.14	21.81	16.95	2.36	20.62	100	0	99.3763
17.9168	385.008	21.9982	44.456	3.44752	36.2879	99.9886	0.0256569	99.9755	8.096	178.943	21.4389	20.2168	2.72088	23.8576	99.9903	-0.00279	99.5443	8.096	201.25	20.8592	19.5303	2.55632	23.0898	99.9769	-0.0048546	99.6925	8.1	176.31	21.81	16.96	2.36	20.63	99.99	0	99.3766
17.9377	385.419	21.9977	44.407	3.44085	36.2259	99.9909	0.0259553	99.9731	8.10433	179.106	21.4389	20.2255	2.72115	23.8658	99.9549	-0.00292	99.5441	8.10433	201.42	20.8593	19.5566	2.55814	23.1113	100.015	-0.0049535	99.6926	8.1	176.47	21.81	16.97	2.36	20.64	100.01	0	99.3766
17.9585	385.829	21.9972	44.3574	3.43415	36.1636	99.9947	0.0262525	99.9708	8.11267	179.274	21.4389	20.2343	2.72145	23.8742	100.028	-0.00301	99.5442	8.11267	201.585	20.8593	19.5792	2.55958	23.1293	99.9442	-0.0051692	99.6928	8.11	176.64	21.81	16.98	2.36	20.64	100	0	99.3769
17.9752	386.157	21.9967	44.318	3.42882	36.1139	100.022	0.0265393	99.9686	8.121	179.441	21.4389	20.243	2.72173	23.8823	99.9944	-0.00308	99.5443	8.121	201.756	20.8594	19.6013	2.56095	23.1467	100.011	-0.005325	99.693	8.12	176.8	21.81	16.98	2.36	20.65	100.02	0	99.3771
17.9918	386.487	21.9962	44.2782	3.42346	36.064	99.9851	0.0268263	99.9666	8.12933	179.608	21.439	20.2517	2.722	23.8905	100.025	-0.00317	99.5447	8.12933	201.916	20.8594	19.6268	2.56271	23.1676	100.031	-0.0055054	99.6932	8.13	176.97	21.81	16.99	2.36	20.66	99.98	0	99.3771
18.0085	386.813	21.9958	44.2386	3.41812	36.0143	99.9929	0.027111	99.9646	8.13767	179.775	21.439	20.2605	2.72229	23.8989	100.014	-0.0033	99.545	8.13767	202.086	20.8594	19.6508	2.56429	23.1868	100.015	-0.0055525	99.6934	8.14	177.14	21.81	17	2.36	20.67	99.98	0	99.3771
18.0293	387.225	21.9952	44.1892	3.41146	35.9522	100.026	0.027395	99.962	8.146	179.947	21.4391	20.2693	2.72259	23.9073	99.9633	-0.00343	99.5452	8.146	202.248	20.8595	19.6749	2.56591	23.2064	100.036	-0.0055997	99.6935	8.15	177.3	21.81	17.01	2.36	20.67	99.96	0	99.3769
18.0502	387.635	21.9946	44.1405	3.40486	35.8907	99.9846	0.0276761	99.9593	8.15433	180.11	21.4391	20.2784	2.72291	23.9159	100.023	-0.00349	99.5453	8.15433	202.414	20.8595	19.6979	2.56739	23.2247	99.964	-0.0055698	99.6937	8.15	177.47	21.81	17.02	2.36	20.68	100.05	0	99.3769
18.0668	387.962	21.9942	44.1009	3.39955	35.8412	100.002	0.0279529	99.9572	8.16267	180.275	21.4392	20.2873	2.72321	23.9243	99.9661	-0.00358	99.5455	8.16267	202.583	20.8596	19.7232	2.56912	23.2452	100.042	-0.0055169	99.6941	8.16	177.64	21.81	17.02	2.36	20.69	99.99	0	99.3767
18.0835	388.29	21.9937	44.0611	3.39422	35.7915	99.9917	0.028224	99.955	8.171	180.443	21.4392	20.2961	2.7235	23.9325	100.003	-0.00374	99.5455	8.171	202.743	20.8597	19.7471	2.57073	23.2645	99.9219	-0.0055796	99.6945	8.17	177.8	21.81	17.03	2.36	20.7	100.03	0	99.3769
18.1002	388.618	21.9932	44.0211	3.38889	35.7417	100.015	0.0284947	99.9529	8.17933	180.611	21.4392	20.3051	2.72381	23.9411	100.065	-0.00379	99.5457	8.17933	202.907	20.8597	19.7706	2.57228	23.2833	100.009	-0.0056812	99.6948	8.18	177.98	21.81	17.04	2.36	20.7	99.93	0	99.377
18.121	389.027	21.9926	43.9713	3.38225	35.6797	99.9956	0.0287691	99.9501	8.18767	180.784	21.4393	20.3139	2.7241	23.9494	99.9687	-0.00382	99.546	8.18767	203.074	20.8598	19.7955	2.57398	23.3034	100.019	-0.0057165	99.6949	8.19	178.14	21.81	17.05	2.36	20.71	100.02	0	99.377
18.1418	389.437	21.992	43.9205	3.37554	35.617	99.992	0.0290355	99.9475	8.196	180.949	21.4393	20.3227	2.72439	23.9578	99.9811	-0.00384	99.5462	8.196	203.239	20.8598	19.8196	2.57561	23.3228	99.9981	-0.0057062	99.6951	8.2	178.3	21.81	17.06	2.37	20.72	100.04	0	99.3769
18.1585	389.766	21.9915	43.8801	3.3702	35.567	99.9841	0.029297	99.9453	8.20433	181.116	21.4393	20.3316	2.72468	23.9661	99.9802	-0.00383	99.5462	8.20433	203.405	20.8599	19.8453	2.5774	23.3437	99.982	-0.0057273	99.6954	8.2	178.47	21.81	17.06	2.37	20.73	100.02	0	99.3769
18.1752	390.095	21.991	43.8397	3.36485	35.5169	100.016	0.0295641	99.943	8.21267	181.284	21.4393	20.3404	2.72498	23.9746	99.9904	-0.0038	99.5462	8.21267	203.563	20.8599	19.8668	2.57877	23.3606	100.07	-0.0056886	99.6957	8.21	178.64	21.81	17.07	2.37	20.73	99.97	0	99.3769
18.1918	390.423	21.9905	43.7999	3.35957	35.4675	100.003	0.0298328	99.9407	8.221	181.452	21.4393	20.3493	2.72527	23.9829	100.016	-0.00368	99.5464	8.221	203.728	20.86	19.8944	2.58078	23.3834	99.9342	-0.0056854	99.696	8.22	178.8	21.81	17.08	2.37	20.74	100.06	0	99.3768
18.2127	390.833	21.9899	43.7505	3.35298	35.406	99.9902	0.0301097	99.9378	8.22933	181.618	21.4394	20.3585	2.7256	23.9916	99.9852	-0.00356	99.5465	8.22933	203.888	20.8601	19.9168	2.58224	23.4012	100.001	-0.0057289	99.6964	8.23	178.97	21.81	17.09	2.37	20.75	99.95	0	99.3771
18.2335	391.245	21.9893	43.7028	3.34653	35.3458	100.036	0.0303894	99.935	8.23767	181.782	21.4394	20.3676	2.72593	24.0003	100.048	-0.00343	99.5468	8.23767	204.054	20.8601	19.9428	2.58406	23.4222	100.016	-0.0057209	99.6965	8.24	179.14	21.81	17.1	2.37	20.76	100.01	0	99.3772
18.2502	391.573	21.9888	43.6657	3.34145	35.2985	99.9844	0.0306614	99.9327	8.246	181.952	21.4394	20.3767	2.72624	24.0089	99.9862	-0.00344	99.5467	8.246	204.212	20.8601	19.9688	2.58592	23.4436	100.001	-0.0056361	99.6965	8.25	179.31	21.81	17.11	2.37	20.77	99.93	0	99.3773
18.2668	391.901	21.9883	43.6306	3.33652	35.2528	99.9887	0.0309278	99.9304	8.25433	182.122	21.4395	20.3861	2.7266	24.0178	100.024	-0.0034	99.5471	8.25433	204.379	20.8601	19.9911	2.58734	23.4611	100.046	-0.0054773	99.6965	8.25	179.47	21.81	17.11	2.37	20.77	100.06	0	99.3772
18.2877	392.313	21.9876	43.5871	3.3304	35.196	100.001	0.0311942	99.9274	8.26267	182.287	21.4395	20.3954	2.72696	24.0267	99.9791	-0.00344	99.5471	8.26267	204.532	20.8601	20.0179	2.58929	23.4833	99.963	-0.0053956	99.6967	8.26	179.64	21.81	17.12	2.37	20.78	100	0	99.3773
18.3085	392.723	21.9869	43.5438	3.32429	35.1394	100.018	0.0314574	99.9244	8.271	182.458	21.4395	20.4051	2.72735	24.0358	99.9917	-0.00351	99.5473	8.271	204.699	20.8602	20.0417	2.59087	23.5021	99.9758	-0.0053104	99.6971	8.27	179.81	21.81	17.13	2.37	20.79	100.02	0	99.3776
18.3252	393.049	21.9864	43.5083	3.31937	35.0936	99.9923	0.0317132	99.9219	8.27933	182.625	21.4396	20.4143	2.72771	24.0446	99.9728	-0.00356	99.5474	8.27933	204.858	20.8603	20.0673	2.59267	23.523	100.01	-0.0052841	99.6974	8.28	179.97	21.81	17.14	2.37	20.8	99.97	0	99.3775
18.3418	393.378	21.9858	43.4715	3.31434	35.0467	100.005	0.0319672	99.9192	8.28767	182.789	21.4396	20.4235	2.72807	24.0533	100.049	-0.0036	99.5475	8.28767	205.021	20.8603	20.091	2.59425	23.5418	99.9978	-0.0053089	99.6976	8.29	180.14	21.81	17.15	2.37	20.81	100	0	99.3775
18.3585	393.708	21.9853	43.4342	3.30927	34.9994	99.9855	0.0322243	99.9169	8.296	182.96	21.4396	20.4331	2.72847	24.0624	99.9542	-0.00366	99.5476	8.296	205.176	20.8603	20.1171	2.59611	23.5633	99.9948	-0.0052797	99.6977	8.3	180.31	21.81	17.16	2.37	20.81	100	0	99.3776
18.3793	394.12	21.9846	43.3865	3.30288	34.9397	100.013	0.032488	99.9138	8.30433	183.12	21.4396	20.4427	2.72888	24.0715	100.014	-0.00384	99.5476	8.30433	205.344	20.8604	20.1412	2.59772	23.5824	100.011	-0.005168	99.6979	8.3	180.48	21.81	17.16	2.37	20.82	99.98	0	99.3776
18.4002	394.531	21.9839	43.3389	3.2965	34.88	99.9837	0.0327549	99.9107	8.31267	183.295	21.4397	20.4521	2.72927	24.0804	99.9647	-0.0039	99.5478	8.31267	205.501	20.8604	20.1663	2.59947	23.6028	99.9914	-0.0051506	99.698	8.31	180.65	21.81	17.17	2.37	20.83	100.06	0	99.3776
18.4168	394.858	21.9834	43.2999	3.29134	34.8317	100.009	0.033018	99.9082	8.321	183.459	21.4397	20.4612	2.72965	24.0891	99.9849	-0.00395	99.5479	8.321	205.665	20.8605	20.1916	2.60121	23.6231	100.005	-0.0052199	99.6985	8.32	180.81	21.81	17.18	2.37	20.84	99.93	0	99.3776
18.4335	395.187	21.9829	43.2599	3.28612	34.7826	100.002	0.0332799	99.9058	8.32933	183.633	21.4397	20.4704	2.73003	24.0978	100.062	-0.00395	99.5482	8.32933	205.82	20.8606	20.2154	2.60283	23.6423	100.027	-0.0052754	99.6989	8.33	180.98	21.81	17.19	2.37	20.84	100.01	0	99.3776
18.4502	395.516	21.9823	43.2186	3.28079	34.7325	99.9985	0.0335402	99.9031	8.33767	183.794	21.4398	20.4795	2.7304	24.1064	100.016	-0.00393	99.5483	8.33767	205.977	20.8606	20.242	2.60473	23.664	99.9854	-0.0053677	99.699	8.34	181.14	21.81	17.2	2.37	20.85	100.01	0	99.3777
18.471	395.926	21.9816	43.1658	3.27408	34.6692	99.9894	0.0338009	99.9	8.346	183.961	21.4398	20.4889	2.73081	24.1153	99.9518	-0.00399	99.5485	8.346	206.14	20.8606	20.2658	2.60631	23.6829	99.9995	-0.0054987	99.6991	8.35	181.31	21.81	17.21	2.37	20.86	100.03	0	99.3778
18.4918	396.334	21.9809	43.112	3.26731	34.6053	100.005	0.0340616	99.8968	8.35433	184.135	21.4398	20.4981	2.73119	24.124	99.9959	-0.00394	99.5485	8.35433	206.294	20.8606	20.2924	2.60822	23.7048	99.9897	-0.0055955	99.6991	8.35	181.48	21.81	17.21	2.37	20.87	99.97	0	99.3777
18.5085	396.663	21.9803	43.0681	3.26183	34.5534	99.9914	0.0343213	99.8942	8.36267	184.3	21.4399	20.5077	2.73162	24.1331	100.032	-0.00403	99.5488	8.36267	206.456	20.8607	20.3176	2.60996	23.7251	100.001	-0.0055591	99.6993	8.36	181.65	21.81	17.22	2.37	20.88	100.01	0	99.3779
18.5252	396.99	21.9797	43.0242	3.25636	34.5017	100.025	0.034578	99.8917	8.371	184.461	21.4399	20.5172	2.73204	24.1422	100.028	-0.00414	99.5491	8.371	206.612	20.8607	20.3415	2.61157	23.7442	99.9808	-0.0055477	99.6996	8.37	181.82	21.81	17.23	2.37	20.89	100	0	99.378
18.546	397.401	21.9791	42.9692	3.24952	34.4369	100.001	0.0348357	99.8885	8.37933	184.632	21.44	20.527	2.7325	24.1515	99.9562	-0.00427	99.5493	8.37933	206.768	20.8608	20.3675	2.61341	23.7654	100.019	-0.0056198	99.6999	8.38	181.98	21.81	17.24	2.37	20.89	99.95	0	99.3781
18.5668	397.812	21.9783	42.9128	3.24259	34.3711	99.9698	0.0350897	99.8852	8.38767	184.799	21.44	20.5369	2.73295	24.1609	100.038	-0.00427	99.5495	8.38767	206.928	20.8608	20.3927	2.61514	23.7856	99.961	-0.0056673	99.7001	8.39	182.15	21.81	17.25	2.37	20.9	100.04	0	99.3781
18.5835	398.139	21.9777	42.8676	3.23705	34.3185	100.021	0.0353419	99.8823	8.396	184.965	21.44	20.5466	2.73339	24.1701	99.9744	-0.00427	99.5495	8.396	207.084	20.8609	20.4192	2.61703	23.8072	100.06	-0.0056942	99.7002	8.4	182.32	21.81	17.26	2.37	20.91	100.02	0	99.3783
18.6002	398.468	21.9771	42.8231	3.23156	34.2664	99.987	0.0355943	99.8797	8.40433	185.135	21.4401	20.5565	2.73386	24.1796	100.017	-0.00428	99.5497	8.40433	207.248	20.8609	20.4428	2.61858	23.8258	100.007	-0.0056961	99.7003	8.4	182.48	21.81	17.27	2.37	20.92	99.98	0	99.3785
18.6168	398.799	21.9765	42.7786	3.22607	34.2143	100.015	0.0358478	99.877	8.41267	185.304	21.4401	20.5668	2.73436	24.1894	100.016	-0.00426	99.5499	8.41267	207.406	20.8609	20.4685	2.62037	23.8466	99.9861	-0.0057122	99.7006	8.41	182.65	21.81	17.28	2.37	20.93	99.99	0	99.3786
18.6377	399.206	21.9758	42.7218	3.21915	34.1486	99.9991	0.0361051	99.8737	8.421	185.469	21.4401	20.5769	2.73484	24.1989	99.9659	-0.00425	99.5501	8.421	207.565	20.861	20.4937	2.6221	23.8668	100.025	-0.0056478	99.701	8.42	182.82	21.81	17.28	2.37	20.93	99.99	0	99.3787
18.6585	399.616	21.975	42.6651	3.21224	34.0829	99.9976	0.0363625	99.8702	8.42933	185.636	21.4402	20.587	2.73533	24.2085	100.016	-0.00416	99.5502	8.42933	207.722	20.8611	20.5185	2.6238	23.8868	99.9726	-0.0056925	99.7013	8.43	182.99	21.81	17.29	2.37	20.94	100	0	99.3786
18.6752	399.945	21.9744	42.6196	3.2067	34.0302	99.9858	0.0366148	99.8676	8.43767	185.8	21.4402	20.5971	2.73582	24.2182	99.9646	-0.00412	99.5503	8.43767	207.877	20.8612	20.5435	2.62552	23.9069	100.004	-0.0057633	99.7017	8.44	183.15	21.81	17.3	2.37	20.95	100.05	0	99.3788
18.6918	400.275	21.9738	42.5732	3.20111	33.9769	100.022	0.0368681	99.8647	8.446	185.973	21.4402	20.607	2.73628	24.2276	100.003	-0.00401	99.5504	8.446	208.037	20.8612	20.5683	2.6272	23.9267	99.9861	-0.005791	99.7018	8.45	183.32	21.81	17.31	2.38	20.96	99.96	0	99.3789
18.7085	400.602	21.9732	42.5262	3.19549	33.9233	100.007	0.037119	99.8617	8.45433	186.136	21.4402	20.6174	2.73679	24.2375	100.016	-0.00397	99.5504	8.45433	208.191	20.8612	20.5944	2.62903	23.9478	99.9996	-0.0058265	99.702	8.45	183.49	21.81	17.32	2.38	20.97	99.99	0	99.3789
18.7293	401.011	21.9724	42.4671	3.18847	33.8561	99.9866	0.0373738	99.8583	8.46267	186.307	21.4403	20.6274	2.73726	24.247	99.9852	-0.0039	99.5507	8.46267	208.346	20.8613	20.6193	2.63074	23.9678	100.005	-0.0057996	99.7022	8.46	183.66	21.81	17.33	2.38	20.98	100.07	0	99.3791
18.7502	401.423	21.9717	42.407	3.18137	33.788	99.9814	0.0376263	99.855	8.471	186.472	21.4404	20.6372	2.73772	24.2563	99.997	-0.00386	99.5511	8.471	208.503	20.8613	20.6446	2.63248	23.9882	99.9873	-0.0057545	99.7024	8.47	183.82	21.81	17.34	2.38	20.98	99.94	0	99.3791
18.7668	401.75	21.971	42.3586	3.17569	33.7335	100.005	0.0378732	99.8521	8.47933	186.644	21.4404	20.6474	2.73821	24.266	99.9846	-0.00387	99.5514	8.47933	208.659	20.8614	20.6682	2.63404	24.0068	100.005	-0.0057662	99.7028	8.48	183.99	21.81	17.34	2.38	20.99	100.03	0	99.3792
18.7835	402.078	21.9704	42.3102	3.17002	33.679	100.018	0.0381207	99.8493	8.48767	186.81	21.4404	20.6576	2.7387	24.2757	100.046	-0.00397	99.5513	8.48767	208.818	20.8615	20.6943	2.63586	24.0279	100.01	-0.0058671	99.7031	8.49	184.16	21.81	17.35	2.38	21	99.99	0	99.3791
18.8043	402.49	21.9697	42.2479	3.16281	33.6095	99.9993	0.0383787	99.8458	8.496	186.978	21.4404	20.6674	2.73915	24.2851	99.9515	-0.00403	99.5514	8.496	208.971	20.8615	20.719	2.63754	24.0476	100.004	-0.005921	99.7031	8.5	184.32	21.81	17.36	2.38	21.01	99.99	0	99.379
18.8252	402.901	21.9688	42.1848	3.15555	33.5395	99.9804	0.0386415	99.8421	8.50433	187.145	21.4404	20.6777	2.73966	24.295	99.9895	-0.00408	99.5515	8.50433	209.127	20.8615	20.7441	2.63925	24.0677	99.9874	-0.0060461	99.7033	8.5	184.49	21.81	17.37	2.38	21.02	100.01	0	99.379
18.8418	403.226	21.9682	42.1323	3.14962	33.4822	99.9836	0.0388966	99.839	8.51267	187.311	21.4405	20.6877	2.74013	24.3045	100.061	-0.00409	99.5517	8.51267	209.282	20.8616	20.7693	2.64098	24.0879	99.9855	-0.0060474	99.7036	8.51	184.66	21.81	17.38	2.38	21.02	99.94	0	99.3793
18.8585	403.554	21.9675	42.079	3.14363	33.4242	100.021	0.0391532	99.8361	8.521	187.482	21.4405	20.6978	2.7406	24.314	99.975	-0.00415	99.5519	8.521	209.447	20.8616	20.7935	2.64258	24.107	100.017	-0.0061617	99.7037	8.52	184.83	21.81	17.39	2.38	21.03	100.06	0	99.3795
18.8752	403.882	21.9669	42.0259	3.13767	33.3664	99.9826	0.03941	99.8331	8.52933	187.647	21.4406	20.7079	2.74108	24.3237	99.9966	-0.00421	99.552	8.52933	209.601	20.8617	20.8188	2.64431	24.1272	99.9839	-0.0063146	99.704	8.53	185	21.81	17.4	2.38	21.04	99.95	0	99.3795
18.896	404.291	21.966	41.9616	3.13036	33.2958	100.006	0.0396708	99.8293	8.53767	187.816	21.4406	20.718	2.74156	24.3332	100.01	-0.00428	99.5521	8.53767	209.753	20.8617	20.8431	2.64595	24.1466	99.9726	-0.0065095	99.7043	8.54	185.16	21.81	17.41	2.38	21.05	100.05	0	99.3796
18.9168	404.707	21.9652	41.9007	3.12329	33.2276	100.032	0.0399313	99.8257	8.546	187.986	21.4406	20.7282	2.74205	24.3429	100.016	-0.00434	99.5522	8.546	209.907	20.8617	20.8671	2.64755	24.1656	99.9915	-0.006783	99.7044	8.55	185.33	21.81	17.42	2.38	21.06	99.96	0	99.3796
18.9335	405.034	21.9645	41.8535	3.11776	33.1745	99.989	0.0401871	99.8225	8.55433	188.151	21.4406	20.7384	2.74254	24.3527	100.043	-0.0043	99.5523	8.55433	210.068	20.8618	20.8919	2.6492	24.1852	100.105	-0.0072331	99.7046	8.55	185.5	21.81	17.43	2.38	21.07	100.01	0	99.3797
18.9502	405.363	21.9638	41.8079	3.11234	33.1224	100.004	0.0404478	99.8194	8.56267	188.318	21.4407	20.7487	2.74304	24.3625	99.9705	-0.00433	99.5525	8.56267	210.221	20.8618	20.9166	2.65086	24.2048	99.9828	-0.0074547	99.7048	8.56	185.67	21.81	17.43	2.38	21.08	99.99	0	99.3796
18.9668	405.691	21.9631	41.7625	3.10694	33.0707	99.9958	0.0407054	99.8163	8.571	188.486	21.4407	20.7587	2.74351	24.372	99.9428	-0.00432	99.5528	8.571	210.372	20.8619	20.9413	2.65254	24.2246	99.9816	-0.0076483	99.7051	8.57	185.83	21.81	17.44	2.38	21.09	100.06	0	99.3799
18.9877	406.102	21.9623	41.7063	3.10024	33.0063	100.007	0.0409641	99.8123	8.57933	188.652	21.4408	20.7689	2.744	24.3817	100.006	-0.0044	99.553	8.57933	210.524	20.862	20.9661	2.65423	24.2444	99.97	-0.0077968	99.7055	8.58	186	21.81	17.45	2.38	21.09	99.95	0	99.3801
19.0085	406.513	21.9614	41.6487	3.09345	32.941	99.9821	0.0412255	99.8084	8.58767	188.821	21.4408	20.7791	2.74449	24.3914	100.067	-0.00448	99.5532	8.58767	210.685	20.862	20.9909	2.65588	24.264	99.9709	-0.007889	99.7058	8.59	186.17	21.81	17.46	2.38	21.1	100.06	0	99.3802
19.0252	406.837	21.9608	41.6026	3.08805	32.8891	100.01	0.0414831	99.8053	8.596	188.992	21.4409	20.7894	2.74499	24.4012	99.9701	-0.00459	99.5534	8.596	210.838	20.8621	21.0152	2.65749	24.2832	100.011	-0.0081291	99.7061	8.6	186.34	21.81	17.47	2.38	21.11	99.96	0	99.3801
19.0418	407.169	21.9601	41.5572	3.08266	32.8373	100.021	0.0417331	99.8022	8.60433	189.154	21.4409	20.7999	2.74551	24.4112	99.9774	-0.00467	99.5536	8.60433	210.992	20.8622	21.04	2.65917	24.3029	100.009	-0.0082375	99.7066	8.6	186.5	21.81	17.48	2.38	21.12	99.96	0	99.3801
19.0585	407.5	21.9594	41.5115	3.07727	32.7854	99.9487	0.041989	99.799	8.61267	189.323	21.4409	20.8104	2.74604	24.4213	99.975	-0.00482	99.5538	8.61267	211.144	20.8623	21.0643	2.6608	24.3222	100.01	-0.0083424	99.707	8.61	186.67	21.81	17.49	2.38	21.13	100.08	0	99.3802
19.0793	407.908	21.9585	41.4541	3.07054	32.7206	100.024	0.0422532	99.7951	8.621	189.495	21.441	20.8208	2.74655	24.4312	100.026	-0.00492	99.5539	8.621	211.298	20.8624	21.089	2.66245	24.3418	100.029	-0.0083264	99.7074	8.62	186.84	21.81	17.5	2.38	21.14	99.97	0	99.3802
19.1002	408.321	21.9576	41.3978	3.06387	32.6565	99.9843	0.0425167	99.7911	8.62933	189.661	21.441	20.831	2.74704	24.4409	100.078	-0.00504	99.5542	8.62933	211.456	20.8625	21.114	2.66413	24.3616	99.9612	-0.008243	99.7078	8.63	187.01	21.81	17.51	2.39	21.15	100.03	0	99.3804
19.1168	408.65	21.9569	41.3527	3.05855	32.6053	99.9945	0.0427712	99.7879	8.63767	189.828	21.4411	20.8417	2.74759	24.4511	99.932	-0.00516	99.5544	8.63767	211.609	20.8625	21.1388	2.6658	24.3813	100.021	-0.0082707	99.7083	8.64	187.17	21.81	17.52	2.39	21.16	99.99	0	99.3805
19.1335	408.979	21.9562	41.3073	3.0532	32.5539	100.021	0.0430279	99.7847	8.646	189.992	21.4411	20.8522	2.74811	24.4612	100.045	-0.00532	99.5545	8.646	211.761	20.8626	21.1632	2.66742	24.4006	99.9955	-0.0081623	99.7087	8.65	187.34	21.81	17.53	2.39	21.17	99.96	0	99.3807
19.1543	409.389	21.9553	41.2499	3.04649	32.4892	99.9934	0.0432858	99.7807	8.65433	190.162	21.4411	20.8629	2.74865	24.4714	99.9912	-0.00542	99.5545	8.65433	211.916	20.8627	21.1876	2.66904	24.4198	99.9985	-0.00802	99.709	8.65	187.51	21.81	17.54	2.39	21.17	100.01	0	99.3807
19.1752	409.804	21.9544	41.1923	3.03976	32.4244	100.016	0.0435361	99.7765	8.66267	190.33	21.4412	20.8739	2.74923	24.4819	99.9998	-0.00551	99.5548	8.66267	212.073	20.8628	21.2124	2.67069	24.4393	100.028	-0.0078343	99.7093	8.66	187.67	21.81	17.55	2.39	21.18	99.98	0	99.3807
19.1918	410.132	21.9537	41.1459	3.03437	32.3723	99.9875	0.0437863	99.7732	8.671	190.494	21.4412	20.8848	2.74979	24.4922	99.9987	-0.00553	99.5549	8.671	212.227	20.8628	21.2369	2.67231	24.4586	100.002	-0.0076443	99.7096	8.67	187.85	21.81	17.56	2.39	21.19	100.04	0	99.3809
19.2085	410.458	21.9529	41.0992	3.02898	32.3203	99.9967	0.0440415	99.7698	8.67933	190.665	21.4412	20.8956	2.75035	24.5026	99.959	-0.00571	99.5552	8.67933	212.38	20.8629	21.2612	2.67392	24.4778	99.9809	-0.0072729	99.71	8.68	188.01	21.81	17.57	2.39	21.2	100.02	0	99.3809
19.2252	410.786	21.9522	41.0531	3.02362	32.2686	100.004	0.0442916	99.7664	8.68767	190.832	21.4413	20.9066	2.75093	24.5131	99.9923	-0.00578	99.5555	8.68767	212.538	20.863	21.286	2.67556	24.4973	100.033	-0.0071399	99.7103	8.69	188.18	21.81	17.58	2.39	21.21	99.91	0	99.381
19.246	411.199	21.9512	40.9958	3.01695	32.2043	100.009	0.0445445	99.7621	8.696	191.002	21.4413	20.9175	2.75149	24.5235	99.955	-0.0059	99.5556	8.696	212.689	20.863	21.3103	2.67717	24.5165	99.928	-0.0070651	99.7105	8.7	188.35	21.81	17.59	2.39	21.22	100.06	0	99.3809
19.2668	411.607	21.9503	40.9385	3.01031	32.1402	99.9676	0.0448022	99.7579	8.70433	191.168	21.4414	20.9287	2.75209	24.5342	100.098	-0.00596	99.5559	8.70433	212.849	20.8631	21.335	2.67879	24.5357	100.059	-0.0069101	99.7107	8.7	188.52	21.81	17.59	2.39	21.23	99.96	0	99.3813
19.2835	411.936	21.9496	40.8932	3.00503	32.0892	100.012	0.0450522	99.7545	8.71267	191.338	21.4414	20.9402	2.75272	24.5452	99.9557	-0.00599	99.5562	8.71267	213	20.8631	21.3596	2.68043	24.5552	99.9686	-0.0069385	99.7109	8.71	188.69	21.81	17.6	2.39	21.24	100.06	0	99.3814
19.3002	412.268	21.9488	40.8475	2.99972	32.0379	99.9992	0.0452964	99.7512	8.721	191.504	21.4415	20.9514	2.75332	24.5559	100.051	-0.00603	99.5564	8.721	213.154	20.8631	21.3842	2.68205	24.5745	100.035	-0.0068792	99.711	8.72	188.85	21.81	17.61	2.39	21.25	99.99	0	99.3814
19.3168	412.601	21.9481	40.8019	2.99441	31.9866	100.003	0.0455449	99.7478	8.72933	191.672	21.4416	20.9626	2.75391	24.5665	99.9466	-0.00602	99.5567	8.72933	213.305	20.8632	21.4085	2.68364	24.5936	99.9729	-0.0068586	99.7112	8.73	189.02	21.81	17.62	2.39	21.26	100	0	99.3816
19.3377	413.01	21.9472	40.7445	2.98779	31.9227	99.9898	0.0458004	99.7436	8.73767	191.843	21.4417	20.9739	2.75451	24.5774	100.03	-0.00604	99.5571	8.73767	213.46	20.8632	21.4329	2.68524	24.6127	100.02	-0.0069865	99.7114	8.74	189.19	21.81	17.63	2.39	21.26	99.92	0	99.3816
19.3585	413.423	21.9462	40.6869	2.98114	31.8584	100.008	0.0460497	99.7393	8.746	192.007	21.4417	20.985	2.7551	24.588	99.9959	-0.00601	99.5574	8.746	213.614	20.8633	21.4571	2.68681	24.6316	99.9968	-0.0070908	99.7116	8.75	189.36	21.81	17.64	2.39	21.27	100.03	0	99.3818
19.3752	413.751	21.9455	40.6409	2.97584	31.8072	100.006	0.0462979	99.7358	8.75433	192.174	21.4418	20.9963	2.75571	24.5988	99.9755	-0.00603	99.5576	8.75433	213.771	20.8633	21.4812	2.68837	24.6503	99.9871	-0.0072088	99.7118	8.75	189.52	21.81	17.65	2.39	21.28	100.05	0	99.3818
19.3918	414.079	21.9447	40.5954	2.97058	31.7563	100.018	0.0465504	99.7322	8.76267	192.345	21.4418	21.0077	2.75632	24.6097	100.03	-0.00596	99.5578	8.76267	213.922	20.8633	21.5055	2.68996	24.6694	100.012	-0.0072559	99.712	8.76	189.69	21.81	17.66	2.39	21.29	99.99	0	99.3819
19.4127	414.492	21.9437	40.538	2.96398	31.6924	99.9885	0.0468038	99.7276	8.771	192.51	21.4418	21.0188	2.7569	24.6203	99.9766	-0.00586	99.5579	8.771	214.077	20.8634	21.5298	2.69154	24.6884	99.9851	-0.0073992	99.7124	8.77	189.86	21.81	17.67	2.39	21.3	100	0	99.3822
19.4335	414.904	21.9427	40.4802	2.95735	31.6283	99.99	0.0470534	99.7231	8.77933	192.678	21.4419	21.0302	2.75753	24.6313	99.9737	-0.00576	99.5582	8.77933	214.232	20.8635	21.5544	2.69315	24.7076	99.9727	-0.0074266	99.7127	8.78	190.03	21.81	17.68	2.39	21.31	100.04	0	99.3824
19.4502	415.233	21.9418	40.4339	2.95206	31.577	100.02	0.0473008	99.7194	8.78767	192.845	21.4419	21.0413	2.75811	24.6419	100.034	-0.00564	99.5585	8.78767	214.383	20.8636	21.5783	2.69469	24.7262	100.041	-0.0076006	99.7131	8.79	190.2	21.81	17.69	2.39	21.32	99.94	0	99.3824
19.4668	415.563	21.941	40.3879	2.94678	31.5259	99.9609	0.0475465	99.7157	8.796	193.013	21.442	21.0526	2.75871	24.6526	99.9767	-0.00558	99.5588	8.796	214.534	20.8637	21.6023	2.69625	24.7449	99.9885	-0.0077784	99.7136	8.8	190.36	21.81	17.7	2.4	21.33	100.05	0	99.3823
19.4835	415.891	21.9402	40.3415	2.9415	31.4747	100.049	0.0477836	99.712	8.80433	193.181	21.442	21.064	2.75934	24.6636	100.031	-0.00544	99.5589	8.80433	214.693	20.8637	21.6266	2.69781	24.7637	100.005	-0.0080596	99.7139	8.8	190.53	21.81	17.71	2.4	21.34	99.95	0	99.3827
19.5043	416.303	21.9392	40.2837	2.93491	31.4108	99.9929	0.0480195	99.7074	8.81267	193.35	21.4421	21.0756	2.75997	24.6746	99.9511	-0.00547	99.5591	8.81267	214.847	20.8638	21.6509	2.69938	24.7826	99.9887	-0.0081271	99.7143	8.81	190.7	21.81	17.72	2.4	21.35	100.05	0	99.3827
19.5252	416.714	21.9382	40.2268	2.92839	31.3477	100	0.0482554	99.7029	8.821	193.518	21.4421	21.0871	2.76059	24.6856	100.018	-0.00542	99.5592	8.821	214.996	20.8639	21.6751	2.70096	24.8016	100.007	-0.0081735	99.7146	8.82	190.87	21.82	17.73	2.4	21.36	99.97	0	99.383
19.5418	417.044	21.9374	40.1803	2.92311	31.2964	99.9902	0.0484893	99.6992	8.82933	193.688	21.4421	21.0987	2.76124	24.6968	99.9955	-0.00536	99.5593	8.82933	215.151	20.864	21.6994	2.70253	24.8205	99.958	-0.0082584	99.7151	8.83	191.03	21.82	17.74	2.4	21.37	100.05	0	99.3832
19.5585	417.373	21.9366	40.1337	2.91783	31.2452	100.004	0.0487257	99.6956	8.83767	193.853	21.4422	21.1105	2.7619	24.7081	100.064	-0.00536	99.5596	8.83767	215.305	20.864	21.7239	2.70411	24.8395	100.004	-0.0082169	99.7154	8.84	191.2	21.82	17.75	2.4	21.38	99.96	0	99.3834
19.5752	417.703	21.9358	40.0879	2.91261	31.1946	99.9999	0.0489627	99.6921	8.846	194.02	21.4422	21.1225	2.76257	24.7195	99.9291	-0.00543	99.5597	8.846	215.462	20.8641	21.7485	2.7057	24.8586	100.041	-0.0082177	99.7158	8.85	191.37	21.82	17.76	2.4	21.39	100.01	0	99.3837
19.596	418.113	21.9348	40.0304	2.90608	31.1312	100.002	0.0492038	99.6875	8.85433	194.187	21.4423	21.1343	2.76323	24.7308	100.008	-0.00555	99.5601	8.85433	215.612	20.8642	21.7727	2.70727	24.8775	99.9859	-0.0082497	99.7161	8.85	191.54	21.82	17.77	2.4	21.4	100	0	99.3838
19.6168	418.526	21.9338	39.9724	2.89953	31.0675	99.9828	0.049445	99.6827	8.86267	194.357	21.4423	21.146	2.76388	24.7421	100.028	-0.0058	99.5601	8.86267	215.768	20.8642	21.7969	2.70881	24.8962	100.023	-0.008216	99.7163	8.86	191.71	21.82	17.78	2.4	21.41	99.99	0	99.384
19.6335	418.854	21.933	39.9259	2.89428	31.0166	100.004	0.0496791	99.6791	8.871	194.522	21.4423	21.1583	2.76459	24.7538	100.034	-0.00585	99.5602	8.871	215.924	20.8643	21.8215	2.71039	24.9152	100.016	-0.0081763	99.7166	8.87	191.87	21.82	17.79	2.4	21.42	100	0	99.3842
19.6502	419.18	21.9322	39.8794	2.88906	30.9658	100.013	0.0499127	99.6754	8.87933	194.691	21.4424	21.1701	2.76525	24.7651	99.9601	-0.00582	99.5604	8.87933	216.077	20.8643	21.8457	2.71194	24.934	99.9621	-0.008144	99.7168	8.88	192.04	21.82	17.8	2.4	21.43	100.02	0	99.3846
19.671	419.596	21.9311	39.8218	2.88254	30.9024	99.9953	0.0501542	99.6706	8.88767	194.858	21.4424	21.1817	2.76589	24.7763	99.9898	-0.00592	99.5607	8.88767	216.231	20.8644	21.8698	2.71348	24.9526	100.028	-0.0081378	99.7173	8.89	192.21	21.82	17.81	2.4	21.44	100	0	99.3845
19.6918	420.008	21.93	39.7646	2.87606	30.8395	100.005	0.0503907	99.6657	8.896	195.026	21.4425	21.1934	2.76654	24.7875	99.9947	-0.00601	99.561	8.896	216.386	20.8645	21.894	2.71502	24.9712	100.012	-0.008176	99.7176	8.9	192.38	21.82	17.82	2.4	21.45	99.98	0	99.3846
19.7085	420.335	21.9292	39.7191	2.87092	30.7895	100.005	0.0506182	99.6619	8.90433	195.196	21.4426	21.2053	2.76721	24.7989	100.013	-0.0061	99.5613	8.90433	216.538	20.8646	21.9183	2.71657	24.99	99.9734	-0.008294	99.7178	8.9	192.55	21.82	17.83	2.4	21.46	99.98	0	99.3846
19.7252	420.664	21.9283	39.6733	2.86575	30.7393	100.002	0.0508426	99.6581	8.91267	195.366	21.4426	21.2173	2.76788	24.8103	99.9863	-0.00629	99.5617	8.91267	216.695	20.8646	21.9424	2.7181	25.0086	100.007	-0.008358	99.718	8.91	192.72	21.82	17.84	2.4	21.47	100.03	0	99.3847
19.7418	420.991	21.9275	39.6269	2.86057	30.6888	99.9889	0.0510669	99.6541	8.921	195.532	21.4427	21.2288	2.7685	24.8214	99.9945	-0.00645	99.5619	8.921	216.851	20.8646	21.9667	2.71963	25.0273	99.9822	-0.0084307	99.7183	8.92	192.89	21.82	17.85	2.4	21.48	100.02	0	99.3848
19.7627	421.404	21.9264	39.5687	2.85407	30.6254	100.003	0.0512909	99.6494	8.92933	195.7	21.4427	21.2405	2.76914	24.8325	100.016	-0.00669	99.5621	8.92933	217.001	20.8647	21.9902	2.72111	25.0453	99.9944	-0.0086085	99.7186	8.93	193.05	21.82	17.86	2.4	21.49	100	0	99.3848
19.7835	421.816	21.9254	39.5109	2.84761	30.5623	100.002	0.0515138	99.6446	8.93767	195.868	21.4428	21.2527	2.76984	24.8442	99.9686	-0.00672	99.5624	8.93767	217.155	20.8648	22.014	2.72259	25.0635	99.9857	-0.0087185	99.7189	8.94	193.22	21.82	17.88	2.4	21.5	99.99	0	99.3848
19.8002	422.144	21.9245	39.4657	2.84253	30.5128	99.9864	0.0517338	99.6405	8.946	196.035	21.4429	21.2649	2.77054	24.8559	100.014	-0.00683	99.5627	8.946	217.309	20.8648	22.0376	2.72406	25.0816	100.021	-0.0088399	99.7192	8.95	193.39	21.82	17.89	2.41	21.51	100.03	0	99.3848
19.8168	422.474	21.9236	39.4202	2.83743	30.4629	99.9981	0.0519498	99.6367	8.95433	196.204	21.4429	21.277	2.77124	24.8676	100.02	-0.00691	99.5631	8.95433	217.464	20.865	22.0611	2.72551	25.0995	99.9649	-0.0089234	99.7197	8.95	193.56	21.82	17.9	2.41	21.51	99.96	0	99.3849
19.8335	422.803	21.9228	39.3749	2.83234	30.4134	99.9999	0.0521628	99.6328	8.96267	196.372	21.443	21.2894	2.77195	24.8795	100.015	-0.00702	99.5634	8.96267	217.621	20.865	22.0849	2.72699	25.1177	100.017	-0.0089424	99.7202	8.96	193.73	21.82	17.91	2.41	21.52	100	0	99.385
19.8543	423.214	21.9216	39.3174	2.82594	30.3508	99.9842	0.0523831	99.6277	8.971	196.542	21.443	21.3018	2.77266	24.8913	99.9672	-0.0071	99.5634	8.971	217.775	20.8651	22.1087	2.72847	25.1358	100.02	-0.0089794	99.7206	8.97	193.89	21.82	17.92	2.41	21.53	99.98	0	99.3853
19.8752	423.622	21.9205	39.2584	2.81946	30.2873	100.018	0.052605	99.6226	8.97933	196.709	21.443	21.3142	2.77338	24.9032	100.027	-0.00709	99.5634	8.97933	217.928	20.8652	22.1325	2.72996	25.1541	100.007	-0.0090486	99.7209	8.98	194.06	21.82	17.93	2.41	21.55	100.07	0	99.3856
19.8918	423.955	21.9197	39.2118	2.81429	30.2368	99.9867	0.0528226	99.6187	8.98767	196.879	21.4431	21.3267	2.77412	24.9153	99.974	-0.00691	99.5639	8.98767	218.082	20.8653	22.1557	2.73137	25.1716	99.9695	-0.0091059	99.7214	8.99	194.23	21.82	17.94	2.41	21.56	99.94	0	99.3859
19.9085	424.284	21.9188	39.1653	2.80916	30.1866	100.012	0.0530397	99.6148	8.996	197.044	21.4432	21.3389	2.77481	24.927	100.016	-0.00672	99.5641	8.996	218.238	20.8654	22.1793	2.73282	25.1896	100.019	-0.0092222	99.7218	9	194.4	21.82	17.95	2.41	21.56	99.99	0	99.386
19.9252	424.609	21.9179	39.1187	2.80403	30.1364	100.03	0.0532557	99.6107	9.00433	197.214	21.4432	21.3511	2.77551	24.9387	100.027	-0.00663	99.5645	9.00433	218.393	20.8655	22.2028	2.73426	25.2074	100.047	-0.0093195	99.7223	9	194.56	21.82	17.96	2.41	21.58	100.01	0	99.3861
19.946	425.024	21.9168	39.0609	2.79763	30.0737	99.9839	0.0534725	99.6057	9.01267	197.381	21.4434	21.3634	2.77622	24.9505	99.974	-0.00657	99.565	9.01267	218.546	20.8656	22.2265	2.73572	25.2254	99.9156	-0.0093782	99.7227	9.01	194.74	21.82	17.97	2.41	21.59	99.98	0	99.3864
19.9668	425.436	21.9157	39.0034	2.79127	30.0115	99.9988	0.0536893	99.6005	9.021	197.546	21.4434	21.376	2.77695	24.9625	100.017	-0.00648	99.5651	9.021	218.702	20.8656	22.2501	2.73717	25.2433	100.069	-0.0094123	99.7229	9.02	194.91	21.82	17.98	2.41	21.59	100	0	99.3865
19.9835	425.766	21.9147	38.9576	2.7862	29.9618	100.004	0.0539041	99.5961	9.02933	197.717	21.4434	21.3885	2.77769	24.9746	99.9878	-0.0064	99.5654	9.02933	218.858	20.8657	22.2738	2.73862	25.2613	99.965	-0.0094441	99.7234	9.03	195.07	21.82	17.99	2.41	21.61	100.02	0	99.3868
20.0002	426.095	21.9138	38.9109	2.78108	29.9117	100.014	0.0541206	99.5918	9.03767	197.883	21.4435	21.401	2.7784	24.9865	99.9945	-0.00625	99.5656	9.03767	219.016	20.8658	22.2975	2.74006	25.2791	99.9835	-0.0094931	99.7237	9.04	195.24	21.82	18	2.41	21.62	100.02	0	99.3868
20.021	426.504	21.9126	38.8538	2.77477	29.8499	99.9958	0.0543441	99.5866	9.046	198.05	21.4435	21.4136	2.77915	24.9986	99.9961	-0.00611	99.5659	9.046	219.168	20.8658	22.3212	2.74152	25.2972	99.9803	-0.0095109	99.724	9.05	195.41	21.82	18.01	2.41	21.63	99.99	0	99.387
20.0418	426.916	21.9115	38.7963	2.76845	29.7879	99.9927	0.0545685	99.5815	9.05433	198.22	21.4436	21.4265	2.77992	25.011	99.9884	-0.00591	99.5663	9.05433	219.326	20.8659	22.345	2.74296	25.3151	100.072	-0.0095575	99.7243	9.05	195.58	21.82	18.02	2.41	21.64	100.02	0	99.3873
20.0585	427.242	21.9106	38.7498	2.76337	29.7382	100.003	0.0547855	99.5773	9.06267	198.391	21.4437	21.4391	2.78066	25.0231	100.046	-0.00594	99.5667	9.06267	219.481	20.866	22.3685	2.74439	25.3328	99.9651	-0.0095803	99.7246	9.06	195.75	21.82	18.03	2.41	21.65	99.98	0	99.3874
20.0752	427.576	21.9097	38.7042	2.75833	29.6887	99.9798	0.0549987	99.5734	9.071	198.558	21.4438	21.452	2.78144	25.0355	99.9784	-0.00595	99.5668	9.071	219.637	20.866	22.3919	2.7458	25.3505	100.049	-0.0096079	99.7248	9.07	195.91	21.82	18.04	2.41	21.66	99.97	0	99.3875
20.0918	427.904	21.9089	38.6584	2.75331	29.6395	99.9907	0.0552132	99.5696	9.07933	198.724	21.4438	21.4652	2.78223	25.0482	100.027	-0.00591	99.5669	9.07933	219.787	20.8661	22.4153	2.74723	25.3682	99.9554	-0.0095933	99.7252	9.08	196.08	21.82	18.06	2.41	21.67	100.04	0	99.3875
20.1127	428.314	21.9077	38.6013	2.74704	29.578	100.008	0.0554282	99.5644	9.08767	198.888	21.4438	21.4788	2.78308	25.0612	99.9855	-0.00591	99.5669	9.08767	219.944	20.8662	22.4392	2.74869	25.3863	100.028	-0.0096016	99.7256	9.09	196.25	21.82	18.07	2.42	21.68	99.97	0	99.3877
20.1335	428.724	21.9066	38.5444	2.74079	29.5168	100.013	0.0556427	99.5591	9.096	199.061	21.4438	21.4921	2.7839	25.0741	99.9829	-0.0059	99.5669	9.096	220.102	20.8663	22.463	2.75012	25.4042	100.011	-0.0096469	99.7261	9.1	196.42	21.82	18.08	2.42	21.69	99.95	0	99.3877
20.1502	429.053	21.9056	38.4984	2.73578	29.4675	99.9962	0.0558585	99.5548	9.10433	199.228	21.4438	21.5048	2.78465	25.0863	100.016	-0.00587	99.5673	9.10433	220.262	20.8664	22.4871	2.75158	25.4222	99.9722	-0.0096751	99.7266	9.1	196.59	21.82	18.09	2.42	21.7	100.06	0	99.388
20.1668	429.384	21.9047	38.4528	2.73077	29.4184	100.008	0.0560756	99.5504	9.11267	199.395	21.4439	21.5176	2.7854	25.0985	99.9902	-0.00593	99.5675	9.11267	220.411	20.8665	22.5106	2.75302	25.4401	100.014	-0.0098412	99.727	9.11	196.76	21.82	18.1	2.42	21.71	100	0	99.3882
20.1835	429.711	21.9037	38.4068	2.72577	29.3693	100.01	0.0562889	99.5462	9.121	199.565	21.4439	21.5303	2.78615	25.1108	99.9639	-0.00608	99.5677	9.121	220.568	20.8665	22.5346	2.75447	25.4582	99.9647	-0.0099675	99.7273	9.12	196.93	21.82	18.11	2.42	21.72	100.02	0	99.3884
20.2043	430.123	21.9025	38.3492	2.7195	29.3077	99.9873	0.0565056	99.5408	9.12933	199.735	21.444	21.5435	2.78695	25.1234	100.063	-0.00625	99.5679	9.12933	220.726	20.8666	22.5579	2.75585	25.4756	99.9887	-0.0100545	99.7278	9.13	197.1	21.82	18.12	2.42	21.73	99.97	0	99.3885
20.2252	430.535	21.9014	38.2915	2.71324	29.2461	100.024	0.0567245	99.5355	9.13767	199.899	21.444	21.5568	2.78776	25.1362	99.9533	-0.00629	99.5681	9.13767	220.881	20.8667	22.5811	2.75722	25.4929	100.01	-0.0101308	99.7282	9.14	197.26	21.82	18.13	2.42	21.74	100.03	0	99.3885
20.2418	430.865	21.9004	38.2455	2.70824	29.197	99.9881	0.0569392	99.5312	9.146	200.07	21.4441	21.5715	2.78859	25.1492	100.011	-0.00641	99.5683	9.146	221.037	20.8668	22.6043	2.75859	25.5102	100.031	-0.0102317	99.7287	9.15	197.43	21.82	18.14	2.42	21.75	99.97	0	99.3886
20.2585	431.197	21.8995	38.1996	2.70324	29.1478	99.9866	0.0571534	99.5268	9.15433	200.239	21.4441	21.5891	2.78938	25.1618	100.004	-0.0065	99.5685	9.15433	221.198	20.8669	22.6284	2.76004	25.5282	100.012	-0.0102426	99.7292	9.15	197.6	21.82	18.15	2.42	21.76	99.96	0	99.3887
20.2793	431.606	21.8983	38.1426	2.69706	29.087	100.021	0.0573685	99.5214	9.16267	200.405	21.4442	21.6071	2.7902	25.1747	99.9861	-0.00672	99.5689	9.16267	221.355	20.867	22.6521	2.76145	25.5459	99.962	-0.0103041	99.7295	9.16	197.77	21.82	18.17	2.42	21.77	100.05	0	99.3891
20.3002	432.019	21.8971	38.0855	2.69085	29.0261	99.9722	0.0575834	99.516	9.171	200.569	21.4443	21.6248	2.79101	25.1874	100.041	-0.00702	99.5692	9.171	221.51	20.8671	22.6756	2.76284	25.5635	100.023	-0.0103379	99.7299	9.17	197.94	21.82	18.18	2.42	21.78	99.98	0	99.3893
20.3168	432.347	21.8962	38.04	2.68591	28.9775	100.004	0.0577931	99.5119	9.17933	200.739	21.4443	21.6429	2.79184	25.2004	99.9627	-0.00755	99.5696	9.17933	221.662	20.8671	22.6989	2.76423	25.5809	99.9892	-0.0102256	99.7302	9.18	198.1	21.82	18.19	2.42	21.79	100	0	99.3896
20.3335	432.675	21.8952	37.9945	2.68099	28.929	100.012	0.057999	99.5074	9.18767	200.915	21.4444	21.6616	2.79271	25.2137	100.007	-0.00779	99.5698	9.18767	221.821	20.8672	22.7222	2.76559	25.5982	99.9831	-0.0101138	99.7307	9.19	198.27	21.82	18.2	2.42	21.8	100.02	0	99.3898
20.3502	433.003	21.8942	37.9492	2.67608	28.8807	100	0.0582079	99.503	9.196	201.078	21.4445	21.68	2.79359	25.2271	100.002	-0.00799	99.5701	9.196	221.978	20.8673	22.7455	2.76696	25.6155	99.9905	-0.0099745	99.731	9.2	198.44	21.82	18.21	2.42	21.82	99.99	0	99.3899
20.371	433.414	21.893	37.8924	2.66993	28.8202	99.9883	0.0584213	99.4976	9.20433	201.244	21.4445	21.6984	2.79446	25.2405	99.9937	-0.00805	99.5705	9.20433	222.136	20.8674	22.769	2.76834	25.6329	100.053	-0.0099344	99.7314	9.2	198.61	21.82	18.22	2.42	21.83	99.96	0	99.3901
20.3918	433.824	21.8918	37.8352	2.66378	28.7596	100.016	0.0586341	99.492	9.21267	201.415	21.4446	21.7167	2.7953	25.2536	100.043	-0.00807	99.5707	9.21267	222.298	20.8675	22.7927	2.76974	25.6505	99.9837	-0.009885	99.7318	9.21	198.78	21.82	18.23	2.43	21.84	100.02	0	99.3902
20.4085	434.154	21.8908	37.7899	2.65888	28.7113	100.001	0.0588462	99.4876	9.221	201.581	21.4447	21.7344	2.7961	25.2663	99.9604	-0.0082	99.5711	9.221	222.451	20.8676	22.8163	2.77116	25.6682	99.9982	-0.0097947	99.7324	9.22	198.95	21.82	18.25	2.43	21.85	99.99	0	99.3907
20.4252	434.482	21.8899	37.7441	2.65396	28.6629	99.9991	0.0590582	99.4834	9.22933	201.75	21.4448	21.7526	2.79694	25.2794	99.9514	-0.0083	99.5715	9.22933	222.609	20.8677	22.8402	2.77259	25.6859	99.9858	-0.0096903	99.7327	9.23	199.11	21.82	18.26	2.43	21.86	99.99	0	99.3908
20.4418	434.813	21.8889	37.6988	2.64907	28.6147	100.005	0.0592681	99.4789	9.23767	201.921	21.4448	21.7709	2.79778	25.2924	100.056	-0.00835	99.5718	9.23767	222.768	20.8678	22.8638	2.774	25.7034	100.005	-0.0095808	99.7331	9.24	199.28	21.82	18.27	2.43	21.87	100.04	-0.01	99.3911
20.4627	435.224	21.8876	37.6423	2.64298	28.5547	99.9841	0.05948	99.4731	9.246	202.09	21.4449	21.789	2.79861	25.3054	100.004	-0.00828	99.572	9.246	222.925	20.8678	22.8871	2.77537	25.7206	99.9924	-0.0095189	99.7336	9.25	199.45	21.82	18.28	2.43	21.88	99.99	-0.01	99.3911
20.4835	435.636	21.8864	37.5862	2.63693	28.495	100.011	0.0596908	99.4675	9.25433	202.26	21.4449	21.8073	2.79945	25.3184	99.9976	-0.00813	99.5724	9.25433	223.085	20.8679	22.9106	2.77676	25.7378	99.9819	-0.0094488	99.7338	9.25	199.62	21.82	18.29	2.43	21.89	100.02	-0.01	99.3911
20.5002	435.964	21.8854	37.541	2.63207	28.4472	99.9929	0.0598979	99.4629	9.26267	202.426	21.445	21.8256	2.80031	25.3317	100.01	-0.00808	99.5729	9.26267	223.244	20.868	22.9341	2.77815	25.7552	100.019	-0.0094778	99.7342	9.26	199.79	21.82	18.3	2.43	21.9	99.96	-0.01	99.3914
20.5168	436.291	21.8844	37.4953	2.62719	28.399	100.005	0.0601022	99.4583	9.271	202.597	21.4451	21.8439	2.80117	25.3448	99.9517	-0.00798	99.5733	9.271	223.402	20.8681	22.9579	2.77958	25.7728	100.007	-0.0095202	99.7347	9.27	199.96	21.82	18.32	2.43	21.92	100.01	-0.01	99.3914
20.5377	436.705	21.8832	37.4384	2.62109	28.3388	99.9962	0.0603135	99.4527	9.27933	202.763	21.4452	21.8624	2.80206	25.3581	100.014	-0.00789	99.5736	9.27933	223.562	20.8681	22.9816	2.78099	25.7903	99.9145	-0.0096199	99.735	9.28	200.12	21.82	18.33	2.43	21.93	100.03	-0.01	99.3917
20.5585	437.116	21.8819	37.3817	2.61503	28.279	100.006	0.0605248	99.447	9.28767	202.933	21.4453	21.8809	2.80294	25.3714	100.017	-0.00778	99.5739	9.28767	223.721	20.8682	23.0051	2.78238	25.8075	100.06	-0.009684	99.7353	9.29	200.29	21.82	18.34	2.43	21.94	99.97	-0.01	99.3919
20.5752	437.446	21.8808	37.3365	2.61019	28.2312	99.9794	0.0607307	99.4422	9.296	203.098	21.4453	21.8994	2.80384	25.3847	100.006	-0.00763	99.5742	9.296	223.878	20.8682	23.0284	2.78376	25.8247	100.038	-0.0098063	99.7355	9.3	200.46	21.82	18.36	2.43	21.95	100	-0.01	99.3922
20.5918	437.772	21.8798	37.2913	2.60537	28.1836	100.009	0.0609405	99.4373	9.30433	203.264	21.4454	21.9183	2.80478	25.3984	100.001	-0.00739	99.5744	9.30433	224.038	20.8683	23.0523	2.78518	25.8423	99.9718	-0.0100364	99.7359	9.3	200.63	21.82	18.38	2.43	21.96	99.99	-0.01	99.3924
20.6085	438.103	21.8787	37.2468	2.60059	28.1364	100.017	0.0611544	99.4325	9.31267	203.438	21.4454	21.9371	2.8057	25.4119	99.9411	-0.00728	99.5746	9.31267	224.197	20.8684	23.076	2.78659	25.8597	99.9595	-0.0102009	99.7363	9.31	200.8	21.82	18.39	2.43	21.97	100.02	0	99.3926
20.6293	438.514	21.8774	37.1901	2.59455	28.0768	99.995	0.0613724	99.4265	9.321	203.608	21.4455	21.9563	2.80667	25.4257	100.062	-0.00716	99.5751	9.321	224.357	20.8685	23.0996	2.78798	25.8771	100.029	-0.0103631	99.7367	9.32	200.96	21.82	18.41	2.43	21.98	99.96	0	99.3927
20.6502	438.926	21.8761	37.1336	2.58854	28.0173	100.005	0.0615892	99.4208	9.32933	203.776	21.4456	21.9753	2.80763	25.4395	99.9866	-0.0071	99.5753	9.32933	224.515	20.8686	23.1236	2.78941	25.8947	99.9498	-0.0104684	99.737	9.33	201.13	21.82	18.42	2.44	21.99	100.05	0	99.3929
20.6668	439.251	21.8752	37.0883	2.58374	27.9699	100.003	0.0618045	99.4165	9.33767	203.946	21.4456	21.9944	2.80859	25.4533	100.017	-0.00714	99.5756	9.33767	224.677	20.8687	23.1475	2.79081	25.9122	100.047	-0.0106375	99.7375	9.34	201.3	21.82	18.44	2.44	22.01	99.98	0	99.3934
20.6835	439.58	21.8742	37.0426	2.5789	27.9221	99.9856	0.0620217	99.4119	9.346	204.114	21.4457	22.0137	2.80957	25.4673	99.9442	-0.00713	99.5757	9.346	224.834	20.8687	23.1712	2.79222	25.9297	100	-0.010855	99.7379	9.35	201.47	21.82	18.45	2.44	22.02	100.04	0	99.3935
20.7002	439.908	21.8732	36.9973	2.57411	27.8746	100.01	0.0622352	99.4074	9.35433	204.28	21.4457	22.033	2.81056	25.4814	100.056	-0.00707	99.5758	9.35433	224.994	20.8688	23.1947	2.79359	25.9469	99.9821	-0.0111045	99.7381	9.35	201.63	21.82	18.47	2.44	22.03	99.98	0	99.394
20.721	440.319	21.8719	36.9412	2.56815	27.8157	99.9943	0.0624505	99.4016	9.36267	204.45	21.4457	22.0521	2.81151	25.4951	100.032	-0.00705	99.5761	9.36267	225.155	20.8689	23.2187	2.795	25.9644	99.9726	-0.0114475	99.7387	9.36	201.81	21.82	18.49	2.44	22.04	100.05	0	99.394
20.7418	440.733	21.8706	36.8841	2.56212	27.756	100.006	0.0626653	99.3956	9.371	204.622	21.4458	22.0717	2.81251	25.5092	99.937	-0.00721	99.5764	9.371	225.314	20.869	23.243	2.79646	25.9824	100.058	-0.0116521	99.7393	9.37	201.98	21.82	18.5	2.44	22.05	100	-0.01	99.3942
20.7585	441.059	21.8695	36.8385	2.55734	27.7085	99.9899	0.0628799	99.3906	9.37933	204.786	21.4459	22.0909	2.81349	25.5232	100.016	-0.00741	99.5766	9.37933	225.478	20.8692	23.2674	2.7979	26.0002	100.007	-0.0118701	99.7399	9.38	202.14	21.82	18.52	2.44	22.06	99.93	-0.01	99.3943
20.7752	441.39	21.8685	36.794	2.55261	27.6617	100.024	0.0630956	99.386	9.38767	204.955	21.4459	22.1105	2.8145	25.5375	100.001	-0.00745	99.5769	9.38767	225.635	20.8693	23.2911	2.79929	26.0176	99.9888	-0.01207	99.7404	9.39	202.31	21.82	18.53	2.44	22.07	100.05	-0.01	99.3942
20.7918	441.719	21.8674	36.7486	2.54784	27.6143	99.9718	0.0633096	99.3811	9.396	205.125	21.446	22.1303	2.81552	25.5519	99.9962	-0.00762	99.5771	9.396	225.798	20.8694	23.3151	2.80069	26.0351	100.042	-0.0122668	99.7409	9.4	202.48	21.82	18.55	2.44	22.09	99.97	-0.01	99.3943
20.8127	442.13	21.8661	36.6922	2.54191	27.5554	100.028	0.0635322	99.375	9.40433	205.292	21.446	22.1498	2.81651	25.566	100.018	-0.00778	99.5774	9.40433	225.961	20.8695	23.3393	2.80211	26.0527	99.9489	-0.0123438	99.7414	9.4	202.65	21.82	18.57	2.44	22.1	100.01	-0.01	99.3944
20.8335	442.54	21.8647	36.6361	2.53602	27.4968	99.9711	0.0637566	99.3688	9.41267	205.463	21.4461	22.1695	2.81752	25.5802	100.015	-0.00799	99.5777	9.41267	226.122	20.8696	23.3632	2.8035	26.0702	99.992	-0.0124652	99.742	9.41	202.82	21.82	18.58	2.44	22.11	99.97	-0.01	99.3947
20.8502	442.87	21.8636	36.591	2.53129	27.4498	100.021	0.0639721	99.3639	9.421	205.631	21.4461	22.1895	2.81855	25.5948	99.9685	-0.00813	99.578	9.421	226.279	20.8697	23.3869	2.80488	26.0875	100.042	-0.0125717	99.7424	9.42	202.99	21.82	18.6	2.44	22.12	100.04	-0.01	99.3948
20.8668	443.198	21.8625	36.546	2.52658	27.4029	99.9788	0.0641883	99.3591	9.42933	205.8	21.4462	22.2092	2.81956	25.609	99.981	-0.00851	99.5784	9.42933	226.443	20.8698	23.411	2.80628	26.105	99.9949	-0.0126792	99.7429	9.43	203.16	21.82	18.61	2.44	22.13	100.03	-0.01	99.3951
20.8877	443.609	21.8612	36.4903	2.52072	27.3447	100.007	0.0644086	99.3531	9.43767	205.969	21.4463	22.2288	2.82056	25.6232	99.9904	-0.00874	99.5789	9.43767	226.605	20.8699	23.4355	2.80772	26.1229	99.9832	-0.0126898	99.7435	9.44	203.32	21.82	18.63	2.45	22.14	99.93	-0.01	99.3953
20.9085	444.021	21.8599	36.4348	2.5149	27.2867	99.9987	0.0646348	99.347	9.446	206.135	21.4464	22.2485	2.82157	25.6376	99.9754	-0.00892	99.5791	9.446	226.765	20.87	23.4595	2.80911	26.1404	99.9918	-0.0126913	99.744	9.45	203.49	21.82	18.65	2.45	22.16	100.04	-0.01	99.3955
20.9252	444.351	21.8589	36.3906	2.51024	27.2405	99.9923	0.0648548	99.3423	9.45433	206.301	21.4465	22.2686	2.82262	25.6522	100.038	-0.00904	99.5794	9.45433	226.93	20.8701	23.4832	2.81046	26.1574	100.013	-0.0126554	99.7444	9.45	203.66	21.82	18.66	2.45	22.17	99.98	-0.01	99.3958
20.9418	444.68	21.8578	36.3461	2.50558	27.1941	99.9963	0.0650732	99.3375	9.46267	206.47	21.4465	22.2886	2.82366	25.6668	99.982	-0.00908	99.5798	9.46267	227.09	20.8702	23.5072	2.81185	26.1749	99.939	-0.0125851	99.7448	9.46	203.83	21.82	18.68	2.45	22.18	99.99	-0.01	99.396
20.9585	445.007	21.8567	36.3013	2.50091	27.1476	100.004	0.0652976	99.3326	9.471	206.642	21.4467	22.3087	2.82469	25.6813	100.043	-0.00919	99.5804	9.471	227.256	20.8703	23.5316	2.81325	26.1925	100.07	-0.0124647	99.7454	9.47	204	21.82	18.7	2.45	22.19	100.04	-0.01	99.3966
20.9793	445.421	21.8553	36.2449	2.49504	27.0891	100.025	0.0655224	99.3262	9.47933	206.812	21.4468	22.3288	2.82573	25.6958	100.003	-0.00932	99.5808	9.47933	227.418	20.8704	23.5558	2.81466	26.2101	99.9825	-0.01234	99.7459	9.48	204.17	21.82	18.71	2.45	22.21	99.96	-0.01	99.3969
21.0002	445.832	21.8539	36.1883	2.48917	27.0306	99.9688	0.0657458	99.3198	9.48767	206.985	21.4468	22.349	2.82677	25.7104	99.9668	-0.00946	99.5811	9.48767	227.578	20.8706	23.5799	2.81604	26.2276	100.011	-0.0121381	99.7466	9.49	204.34	21.82	18.73	2.45	22.22	100.03	-0.01	99.3975
21.0168	446.161	21.8528	36.1434	2.4845	26.9841	100.004	0.0659677	99.3148	9.496	207.147	21.4469	22.3687	2.82779	25.7248	99.9976	-0.00952	99.5814	9.496	227.743	20.8707	23.6041	2.81743	26.245	100.04	-0.0120212	99.747	9.5	204.51	21.82	18.75	2.45	22.23	99.92	-0.01	99.3977
21.0335	446.489	21.8517	36.0985	2.47985	26.9377	99.9995	0.0661848	99.3098	9.50433	207.316	21.447	22.3889	2.82882	25.7394	100.006	-0.00955	99.5819	9.50433	227.906	20.8708	23.6287	2.81886	26.2629	99.9859	-0.0119889	99.7475	9.5	204.67	21.82	18.77	2.45	22.24	100.14	-0.01	99.3979
21.0502	446.816	21.8506	36.0531	2.47517	26.891	99.9897	0.0663974	99.3047	9.51267	207.484	21.4471	22.4091	2.82987	25.754	100.021	-0.00958	99.5822	9.51267	228.062	20.8709	23.6529	2.82027	26.2807	99.9804	-0.0119346	99.748	9.51	204.84	21.82	18.78	2.45	22.25	99.97	-0.01	99.3982
21.071	447.228	21.8493	35.9974	2.46938	26.8333	99.9915	0.0666125	99.2988	9.521	207.655	21.4471	22.4296	2.83094	25.769	99.9419	-0.00958	99.5825	9.521	228.233	20.871	23.6777	2.82168	26.2984	100.017	-0.0119159	99.7484	9.52	205.01	21.82	18.8	2.45	22.27	99.97	-0.01	99.3982
21.0918	447.639	21.8479	35.941	2.46357	26.7753	100.04	0.0668299	99.2926	9.52933	207.826	21.4472	22.4501	2.83201	25.7838	100.048	-0.0096	99.5829	9.52933	228.389	20.8711	23.7018	2.82308	26.316	99.998	-0.0119562	99.7489	9.53	205.18	21.82	18.82	2.45	22.28	99.96	-0.01	99.3985
21.1085	447.968	21.8468	35.8962	2.45893	26.729	100.001	0.067046	99.2875	9.53767	207.99	21.4473	22.47	2.83303	25.7982	100.035	-0.00961	99.5833	9.53767	228.553	20.8712	23.7264	2.8245	26.3338	100.001	-0.0119593	99.7494	9.54	205.34	21.82	18.83	2.46	22.29	100.02	-0.01	99.3986
21.1252	448.297	21.8457	35.852	2.45435	26.6833	99.9774	0.0672622	99.2825	9.546	208.156	21.4474	22.4906	2.83411	25.8132	99.9678	-0.00966	99.5836	9.546	228.712	20.8712	23.7504	2.82588	26.3512	99.9616	-0.012024	99.7499	9.55	205.51	21.82	18.85	2.46	22.3	99.99	-0.01	99.3989
21.146	448.708	21.8443	35.7973	2.44866	26.6265	99.9935	0.0674818	99.276	9.55433	208.329	21.4474	22.5113	2.83519	25.8282	99.9747	-0.00973	99.5839	9.55433	228.876	20.8713	23.7749	2.82728	26.3688	99.9963	-0.0121412	99.7502	9.55	205.68	21.82	18.87	2.46	22.32	100.04	-0.01	99.3991
21.1668	449.121	21.8429	35.7426	2.44297	26.5698	100.04	0.0677026	99.2696	9.56267	208.5	21.4475	22.5317	2.83624	25.843	99.9954	-0.00977	99.5843	9.56267	229.04	20.8714	23.7996	2.8287	26.3867	99.9909	-0.012214	99.7507	9.56	205.85	21.82	18.88	2.46	22.33	99.99	-0.01	99.3993
21.1835	449.449	21.8417	35.6991	2.43845	26.5247	99.9736	0.0679246	99.2645	9.571	208.668	21.4476	22.5526	2.83735	25.8581	100.059	-0.00979	99.5847	9.571	229.208	20.8715	23.8242	2.8301	26.4043	100.015	-0.0122729	99.7511	9.57	206.02	21.82	18.9	2.46	22.34	100.03	-0.01	99.3994
21.2002	449.777	21.8406	35.6553	2.43391	26.4795	100.01	0.0681551	99.2593	9.57933	208.84	21.4477	22.5736	2.83845	25.8734	99.9583	-0.00981	99.5851	9.57933	229.368	20.8716	23.8492	2.83156	26.4225	99.9889	-0.0123043	99.7515	9.58	206.18	21.82	18.92	2.46	22.35	99.98	-0.01	99.3997
21.2168	450.107	21.8395	35.6115	2.42937	26.4342	99.975	0.0683926	99.2542	9.58767	209.005	21.4477	22.5944	2.83956	25.8886	100.008	-0.00988	99.5854	9.58767	229.534	20.8717	23.8739	2.83297	26.4403	100.011	-0.012371	99.7519	9.59	206.35	21.82	18.94	2.46	22.37	99.99	-0.01	99.4
21.2377	450.517	21.8381	35.5566	2.42371	26.3776	100.02	0.0686366	99.2478	9.596	209.172	21.4478	22.6152	2.84066	25.9038	100.004	-0.00996	99.5858	9.596	229.695	20.8718	23.8985	2.83438	26.4581	100.022	-0.0125211	99.7523	9.6	206.52	21.82	18.95	2.46	22.38	99.97	-0.01	99.4001
21.2585	450.926	21.8367	35.501	2.41801	26.3206	99.9903	0.0688818	99.2415	9.60433	209.344	21.4479	22.6363	2.84177	25.9191	99.972	-0.00997	99.5862	9.60433	229.863	20.8719	23.9233	2.83579	26.4758	99.9445	-0.012669	99.753	9.6	206.69	21.82	18.97	2.46	22.39	100.06	-0.01	99.4006
21.2752	451.255	21.8355	35.457	2.41348	26.2753	99.9887	0.0691187	99.2362	9.61267	209.511	21.448	22.6578	2.84293	25.9349	100.021	-0.0100434	99.5866	9.61267	230.029	20.872	23.9483	2.83722	26.4938	100.106	-0.0128921	99.7534	9.61	206.86	21.82	18.99	2.46	22.4	99.97	-0.01	99.4009
21.2918	451.586	21.8344	35.4132	2.40896	26.2302	100.016	0.0693566	99.2309	9.621	209.68	21.4481	22.6796	2.84412	25.9509	100.017	-0.0100945	99.5869	9.621	230.196	20.8721	23.9734	2.83866	26.5119	99.9725	-0.013012	99.7541	9.62	207.03	21.82	19	2.46	22.42	100.04	-0.01	99.4014
21.3085	451.916	21.8332	35.3696	2.40447	26.1852	99.9841	0.0695915	99.2255	9.62933	209.849	21.4482	22.701	2.84527	25.9666	99.998	-0.0101418	99.5874	9.62933	230.359	20.8723	23.9987	2.84011	26.5302	99.962	-0.0130759	99.7547	9.63	207.2	21.82	19.02	2.47	22.43	99.94	-0.01	99.4016
21.3293	452.328	21.8317	35.3158	2.3989	26.1296	100.008	0.0698253	99.2188	9.63767	210.018	21.4483	22.7224	2.84642	25.9823	99.9475	-0.0101715	99.5878	9.63767	230.528	20.8724	24.0241	2.84157	26.5484	99.9949	-0.0131417	99.7553	9.64	207.36	21.82	19.04	2.47	22.44	99.98	-0.01	99.4017
21.3502	452.738	21.8302	35.2624	2.39337	26.0744	99.9898	0.0700605	99.2122	9.646	210.185	21.4484	22.744	2.84759	25.9981	100.058	-0.010194	99.5882	9.646	230.693	20.8725	24.0493	2.84301	26.5666	99.996	-0.0132325	99.7557	9.65	207.53	21.82	19.06	2.47	22.45	100	-0.01	99.402
21.3668	453.068	21.829	35.2191	2.38891	26.0298	100.008	0.0702972	99.2068	9.65433	210.358	21.4485	22.7659	2.84876	26.014	99.9929	-0.0102023	99.5887	9.65433	230.858	20.8726	24.0745	2.84445	26.5847	100.023	-0.013323	99.7563	9.65	207.7	21.82	19.07	2.47	22.47	100	-0.01	99.4021
21.3835	453.396	21.8279	35.1757	2.38445	25.9852	100.011	0.0705329	99.2017	9.66267	210.527	21.4486	22.7878	2.84996	26.0301	99.9946	-0.0101866	99.5892	9.66267	231.025	20.8727	24.0996	2.84587	26.6027	100.006	-0.0134134	99.7569	9.66	207.87	21.82	19.09	2.47	22.48	100.06	-0.01	99.4022
21.4043	453.809	21.8265	35.1214	2.37887	25.9294	99.9746	0.0707841	99.195	9.671	210.696	21.4486	22.8099	2.85116	26.0463	99.9998	-0.0101639	99.5895	9.671	231.19	20.8728	24.1251	2.84734	26.6211	99.9733	-0.0135061	99.7574	9.67	208.04	21.82	19.11	2.47	22.49	99.97	-0.01	99.4025
21.4252	454.218	21.825	35.0674	2.37333	25.8739	100.043	0.071041	99.1882	9.67933	210.863	21.4487	22.8318	2.85236	26.0624	100.026	-0.0102217	99.5899	9.67933	231.356	20.873	24.1504	2.84877	26.6393	99.9928	-0.0135857	99.758	9.68	208.21	21.82	19.13	2.47	22.51	100	-0.01	99.4028
21.4418	454.551	21.8238	35.0244	2.3689	25.8297	99.9644	0.0712933	99.1828	9.68767	211.034	21.4488	22.8539	2.85357	26.0787	99.9957	-0.0103006	99.5903	9.68767	231.521	20.8731	24.1757	2.85021	26.6575	100.034	-0.013628	99.7586	9.69	208.38	21.82	19.15	2.47	22.52	100.03	-0.01	99.4032
21.4585	454.879	21.8226	34.982	2.36453	25.7859	99.9929	0.0715487	99.1775	9.696	211.204	21.4489	22.8757	2.85474	26.0946	100.017	-0.0103672	99.5907	9.696	231.681	20.8732	24.2014	2.85171	26.6761	99.9486	-0.0136584	99.7592	9.7	208.55	21.82	19.16	2.47	22.53	99.99	-0.01	99.4032
21.4752	455.211	21.8214	34.94	2.36017	25.7424	100.006	0.0718057	99.1722	9.70433	211.37	21.449	22.8972	2.85589	26.1103	99.9493	-0.0103636	99.591	9.70433	231.848	20.8733	24.2268	2.85315	26.6944	100.034	-0.0136435	99.7597	9.7	208.71	21.82	19.18	2.47	22.54	100.04	-0.01	99.4035
21.496	455.622	21.8199	34.8871	2.35472	25.6878	100.014	0.0720613	99.1652	9.71267	211.539	21.449	22.9191	2.85707	26.1263	100.051	-0.0103926	99.5913	9.71267	232.017	20.8734	24.2523	2.85459	26.7125	99.9959	-0.013701	99.7601	9.71	208.88	21.82	19.2	2.47	22.56	99.93	-0.01	99.4037
21.5168	456.038	21.8184	34.8348	2.3493	25.6337	99.9972	0.0723119	99.1583	9.721	211.708	21.4491	22.9411	2.85826	26.1423	99.9568	-0.0104348	99.5918	9.721	232.184	20.8735	24.2778	2.85604	26.7308	99.9525	-0.0137251	99.7606	9.72	209.05	21.82	19.22	2.48	22.57	100.04	-0.01	99.4041
21.5335	456.365	21.8172	34.793	2.34499	25.5905	100.007	0.0725574	99.1529	9.72933	211.88	21.4492	22.9634	2.85946	26.1586	99.9808	-0.0104221	99.5921	9.72933	232.355	20.8736	24.3033	2.85747	26.7489	100.057	-0.0137333	99.761	9.73	209.22	21.82	19.24	2.48	22.58	99.98	-0.01	99.4045
21.5502	456.693	21.8159	34.7505	2.34064	25.547	100.018	0.0728058	99.1471	9.73767	212.043	21.4493	22.9855	2.86067	26.1749	100.079	-0.0104867	99.5926	9.73767	232.521	20.8737	24.329	2.85894	26.7674	99.9762	-0.0137632	99.7614	9.74	209.39	21.82	19.25	2.48	22.6	100.01	-0.01	99.405
21.5668	457.023	21.8147	34.7094	2.33637	25.5043	99.9609	0.0730531	99.1416	9.746	212.213	21.4494	23.0079	2.8619	26.1914	99.9704	-0.0105913	99.5929	9.746	232.688	20.8738	24.3547	2.8604	26.7858	100.065	-0.0137606	99.7621	9.75	209.56	21.82	19.27	2.48	22.61	100.03	-0.01	99.4053
21.5877	457.434	21.8132	34.6579	2.33104	25.451	100.019	0.0733072	99.1348	9.75433	212.382	21.4494	23.03	2.8631	26.2075	99.9671	-0.0106074	99.5933	9.75433	232.853	20.874	24.3802	2.86183	26.804	99.9597	-0.0137507	99.7629	9.75	209.73	21.82	19.29	2.48	22.62	99.93	-0.01	99.4054
21.6085	457.844	21.8117	34.6058	2.32569	25.3974	99.9759	0.0735719	99.1279	9.76267	212.554	21.4495	23.0526	2.86433	26.224	100.064	-0.0105733	99.5936	9.76267	233.019	20.8741	24.4061	2.86331	26.8226	99.9706	-0.0137544	99.7634	9.76	209.9	21.82	19.31	2.48	22.64	100.01	-0.01	99.4058
21.6252	458.174	21.8105	34.5643	2.32141	25.3546	100.024	0.0738366	99.1224	9.771	212.719	21.4496	23.0751	2.86557	26.2405	99.9739	-0.0105993	99.594	9.771	233.186	20.8742	24.4319	2.86478	26.8411	100.014	-0.0137429	99.7639	9.77	210.06	21.82	19.33	2.48	22.65	100.03	-0.01	99.4059
21.6418	458.505	21.8092	34.5231	2.31716	25.312	99.9848	0.0741011	99.1168	9.77933	212.887	21.4497	23.0975	2.8668	26.257	99.9991	-0.010632	99.5947	9.77933	233.355	20.8743	24.4579	2.86625	26.8597	100.006	-0.0137056	99.7643	9.78	210.23	21.82	19.34	2.48	22.66	100.01	-0.01	99.4064
21.6585	458.833	21.8081	34.4805	2.31283	25.2686	100.01	0.0743732	99.1114	9.78767	213.056	21.4499	23.1205	2.86809	26.274	100.013	-0.0106661	99.5952	9.78767	233.522	20.8744	24.4841	2.86774	26.8784	99.9797	-0.0137224	99.765	9.79	210.4	21.82	19.36	2.48	22.68	100.02	-0.01	99.4068
21.6793	459.243	21.8065	34.4284	2.3075	25.2152	99.9996	0.0746526	99.1045	9.796	213.222	21.45	23.1432	2.86935	26.2907	99.9966	-0.0107384	99.5956	9.796	233.686	20.8745	24.5103	2.86925	26.8973	100.028	-0.0137257	99.7656	9.8	210.57	21.82	19.38	2.48	22.69	99.93	-0.01	99.407
21.7002	459.656	21.805	34.3769	2.3022	25.1621	100.013	0.0749261	99.0974	9.80433	213.398	21.45	23.1662	2.8706	26.3074	100.005	-0.010885	99.596	9.80433	233.855	20.8747	24.537	2.87078	26.9165	99.9663	-0.0138145	99.7662	9.8	210.74	21.82	19.4	2.49	22.7	100	-0.01	99.4073
21.7168	459.984	21.8038	34.3346	2.29791	25.119	99.9961	0.0751953	99.0919	9.81267	213.566	21.4501	23.1891	2.87186	26.3242	99.9489	-0.0109994	99.5964	9.81267	234.022	20.8748	24.5634	2.87229	26.9354	100.046	-0.0138511	99.7668	9.81	210.91	21.82	19.42	2.49	22.72	100.01	-0.01	99.4076
21.7335	460.314	21.8025	34.2934	2.29369	25.0767	100.003	0.0754648	99.0863	9.821	213.739	21.4502	23.212	2.87311	26.3409	100.018	-0.0109977	99.5968	9.821	234.189	20.8749	24.5902	2.87384	26.9547	99.9605	-0.0138788	99.7675	9.82	211.08	21.82	19.44	2.49	22.73	100.01	-0.01	99.4078
21.7543	460.725	21.8009	34.2422	2.28843	25.024	99.9897	0.0757394	99.079	9.82933	213.905	21.4503	23.2349	2.87438	26.3578	100.012	-0.0109839	99.5972	9.82933	234.36	20.875	24.6167	2.87535	26.9737	99.9745	-0.013885	99.7679	9.83	211.24	21.82	19.46	2.49	22.74	100.01	-0.01	99.4081
21.7752	461.135	21.7993	34.1903	2.28315	24.971	99.9965	0.0760214	99.0717	9.83767	214.072	21.4504	23.258	2.87567	26.3749	100.009	-0.0110224	99.5976	9.83767	234.528	20.8751	24.6434	2.87688	26.9929	100.072	-0.0139564	99.7683	9.84	211.41	21.82	19.47	2.49	22.76	100.02	-0.01	99.4083
21.7918	461.467	21.798	34.1499	2.27898	24.9292	99.9794	0.0763032	99.0658	9.846	214.242	21.4505	23.2811	2.87694	26.3918	99.9798	-0.0111362	99.5982	9.846	234.697	20.8752	24.67	2.87839	27.0119	99.9664	-0.013939	99.7689	9.85	211.58	21.82	19.49	2.49	22.77	99.95	-0.01	99.4087
21.8085	461.798	21.7967	34.1092	2.27482	24.8873	100.039	0.0765864	99.0599	9.85433	214.412	21.4506	23.3043	2.87822	26.4088	100.017	-0.011208	99.5985	9.85433	234.861	20.8753	24.6965	2.87991	27.031	100.003	-0.0139483	99.7694	9.85	211.75	21.82	19.51	2.49	22.79	100.03	-0.01	99.409
21.8252	462.128	21.7954	34.0681	2.27063	24.8452	99.985	0.0768712	99.0541	9.86267	214.583	21.4506	23.3276	2.87952	26.4259	99.952	-0.0112725	99.5986	9.86267	235.034	20.8755	24.7234	2.88143	27.0501	100.028	-0.0142032	99.7699	9.86	211.93	21.82	19.53	2.49	22.8	100	-0.01	99.4093
21.846	462.538	21.7939	34.0174	2.26545	24.7932	99.9941	0.0771625	99.0469	9.871	214.751	21.4507	23.3511	2.88082	26.4431	100.068	-0.0112759	99.5991	9.871	235.203	20.8756	24.7503	2.88297	27.0693	100.009	-0.0143665	99.7704	9.87	212.09	21.82	19.55	2.49	22.81	100	-0.01	99.4097
21.8668	462.949	21.7923	33.9665	2.26027	24.7411	99.99	0.0774506	99.0398	9.87933	214.918	21.4508	23.3745	2.88214	26.4605	99.9933	-0.0113355	99.5997	9.87933	235.375	20.8757	24.7775	2.88453	27.0888	99.9811	-0.0145159	99.7709	9.88	212.26	21.82	19.57	2.49	22.83	99.98	-0.01	99.4102
21.8835	463.279	21.791	33.9258	2.25612	24.6993	100.008	0.077735	99.0338	9.88767	215.087	21.4509	23.3984	2.88348	26.4781	99.9793	-0.0113703	99.6001	9.88767	235.546	20.8758	24.8043	2.88604	27.1078	100.019	-0.0145528	99.7715	9.89	212.43	21.82	19.59	2.5	22.84	100.01	-0.01	99.4104
21.9002	463.609	21.7897	33.8855	2.25201	24.658	100.007	0.0780237	99.0279	9.896	215.258	21.451	23.4222	2.88482	26.4956	99.9648	-0.0115066	99.6006	9.896	235.716	20.8759	24.8317	2.88761	27.1275	99.9814	-0.0147108	99.7721	9.9	212.6	21.82	19.61	2.5	22.85	99.99	-0.01	99.4106
21.9168	463.937	21.7884	33.8444	2.24785	24.6161	99.9802	0.078322	99.0222	9.90433	215.425	21.4511	23.4458	2.88615	26.5131	100.055	-0.0116564	99.6011	9.90433	235.884	20.876	24.8584	2.88912	27.1465	99.9636	-0.0147899	99.7726	9.9	212.76	21.82	19.63	2.5	22.87	100.03	-0.01	99.4109
21.9377	464.35	21.7868	33.7937	2.2427	24.5642	99.9949	0.0786291	99.0147	9.91267	215.597	21.4513	23.4696	2.88747	26.5305	99.9518	-0.0118949	99.6017	9.91267	236.053	20.8761	24.8856	2.89067	27.166	100.042	-0.0149477	99.7732	9.91	212.93	21.82	19.65	2.5	22.88	99.99	-0.01	99.4113
21.9585	464.762	21.7851	33.7427	2.23754	24.5122	99.9962	0.0789441	99.0073	9.921	215.763	21.4513	23.4932	2.88879	26.5479	100.055	-0.0120988	99.6019	9.921	236.224	20.8763	24.9132	2.89225	27.1858	99.9604	-0.0150878	99.7738	9.92	213.1	21.82	19.66	2.5	22.9	100	-0.01	99.4117
21.9752	465.09	21.7839	33.7021	2.23343	24.4708	100.002	0.0792618	99.0014	9.92933	215.938	21.4514	23.5168	2.89008	26.565	99.9621	-0.0124483	99.6022	9.92933	236.395	20.8764	24.9408	2.89383	27.2055	100.036	-0.0153956	99.7744	9.93	213.27	21.82	19.68	2.5	22.91	99.98	-0.01	99.412
21.9918	465.42	21.7825	33.6621	2.22936	24.4298	100.036	0.0795758	98.9953	9.93767	216.104	21.4515	23.5403	2.89139	26.5824	100.008	-0.0126237	99.6028	9.93767	236.565	20.8765	24.9688	2.89545	27.2257	99.9704	-0.0154983	99.7751	9.94	213.44	21.82	19.7	2.5	22.92	100.04	-0.01	99.4123
22.0127	465.834	21.7808	33.6118	2.22425	24.3783	99.9983	0.0798901	98.9874	9.946	216.273	21.4517	23.5645	2.89276	26.6002	99.9912	-0.0127885	99.6035	9.946	236.735	20.8767	24.9964	2.89702	27.2454	99.9978	-0.0155514	99.7758	9.95	213.61	21.82	19.72	2.5	22.94	99.98	-0.01	99.4124
22.0335	466.245	21.7791	33.5612	2.21914	24.3268	99.9817	0.0802087	98.9798	9.95433	216.439	21.4517	23.5887	2.89413	26.6181	100.018	-0.0129723	99.6039	9.95433	236.907	20.8768	25.0244	2.89863	27.2655	100.037	-0.0156413	99.7765	9.95	213.78	21.82	19.74	2.5	22.95	99.99	-0.01	99.4127
22.0502	466.575	21.7778	33.521	2.21507	24.2858	99.9784	0.0805261	98.9738	9.96267	216.609	21.4518	23.6129	2.8955	26.6359	99.984	-0.0131129	99.6043	9.96267	237.075	20.877	25.0515	2.90017	27.2848	100.018	-0.0156562	99.7772	9.96	213.94	21.82	19.76	2.5	22.97	100	-0.01	99.4129
22.0668	466.905	21.7764	33.4806	2.21099	24.2446	100.026	0.0808463	98.9677	9.971	216.78	21.4519	23.6371	2.89685	26.6537	99.988	-0.0132022	99.6047	9.971	237.242	20.8771	25.0791	2.90175	27.3046	100.012	-0.015758	99.7779	9.97	214.11	21.82	19.78	2.51	22.98	99.99	-0.01	99.4133
22.0835	467.233	21.7751	33.4408	2.20696	24.204	99.9946	0.0811685	98.9618	9.97933	216.951	21.452	23.6616	2.89825	26.6718	100.011	-0.0132382	99.6053	9.97933	237.413	20.8773	25.1073	2.90337	27.3248	100.013	-0.0158414	99.7786	9.98	214.28	21.82	19.8	2.51	22.99	100.01	-0.01	99.4136
22.1043	467.649	21.7735	33.3919	2.20197	24.1537	100.012	0.0814992	98.9545	9.98767	217.123	21.4521	23.6862	2.89963	26.6898	100.022	-0.0133171	99.6057	9.98767	237.585	20.8774	25.1357	2.90501	27.3452	99.9044	-0.0160143	99.7792	9.99	214.45	21.82	19.82	2.51	23.01	99.97	-0.01	99.4139
22.1252	468.06	21.7719	33.3424	2.19695	24.1031	99.9972	0.0818371	98.9471	9.996	217.287	21.4523	23.7106	2.90102	26.7079	100.006	-0.0132748	99.6064	9.996	237.756	20.8775	25.1643	2.90667	27.3657	100.021	-0.0161535	99.7799	10	214.62	21.82	19.84	2.51	23.02	100.08	-0.01	99.4142
22.1418	468.391	21.7705	33.3036	2.19299	24.0633	100.013	0.0821716	98.9408	10.0043	217.456	21.4524	23.7355	2.90245	26.7264	99.9759	-0.0132776	99.6071	10.0043	237.925	20.8776	25.1926	2.90831	27.3861	99.9879	-0.0162789	99.7804	10	214.78	21.82	19.86	2.51	23.04	100	-0.01	99.4145
22.1585	468.719	21.7691	33.2638	2.18897	24.0227	99.9906	0.0825127	98.9345	10.0127	217.623	21.4526	23.7613	2.90399	26.7458	100.006	-0.0133389	99.6078	10.0127	238.098	20.8778	25.2208	2.90992	27.4062	100.042	-0.0163466	99.7811	10.01	214.95	21.82	19.88	2.51	23.05	100	-0.01	99.415
22.1752	469.048	21.7678	33.2242	2.18498	23.9824	100.004	0.0828622	98.9284	10.021	217.793	21.4527	23.7868	2.90547	26.7648	99.9989	-0.013363	99.6082	10.021	238.271	20.8779	25.2493	2.91156	27.4266	99.9937	-0.0164774	99.7817	10.02	215.12	21.82	19.9	2.51	23.07	99.92	-0.01	99.4154
22.196	469.46	21.766	33.1746	2.17998	23.932	99.9952	0.0832175	98.9204	10.0293	217.962	21.4528	23.8118	2.90691	26.7833	99.9923	-0.0133936	99.6088	10.0293	238.44	20.878	25.278	2.91322	27.4472	99.9857	-0.0165992	99.7822	10.03	215.29	21.82	19.92	2.51	23.08	100.05	-0.01	99.4157
22.2168	469.874	21.7643	33.1258	2.17503	23.882	100.007	0.0835704	98.9124	10.0377	218.13	21.4529	23.8366	2.90832	26.8016	100.019	-0.0132955	99.6093	10.0377	238.617	20.8781	25.3068	2.91487	27.4677	99.9854	-0.016669	99.7827	10.04	215.46	21.82	19.94	2.51	23.1	100	-0.01	99.4162
22.2335	470.203	21.7629	33.0866	2.17107	23.8421	100.011	0.0839223	98.9062	10.046	218.3	21.453	23.8618	2.90977	26.8203	100.008	-0.0132197	99.6098	10.046	238.784	20.8782	25.3357	2.91656	27.4886	99.9957	-0.0167663	99.7833	10.05	215.63	21.82	19.96	2.52	23.11	100.01	-0.01	99.4166
22.2502	470.531	21.7615	33.0472	2.16711	23.8021	99.9963	0.0842774	98.8997	10.0543	218.47	21.4531	23.8872	2.91123	26.839	100.003	-0.0132488	99.6104	10.0543	238.954	20.8784	25.3649	2.91826	27.5096	100.002	-0.01696	99.7839	10.05	215.8	21.82	19.98	2.52	23.13	99.99	-0.01	99.417
22.271	470.941	21.7597	32.998	2.16216	23.7521	100.003	0.0846394	98.8917	10.0627	218.64	21.4532	23.9125	2.91268	26.8577	99.9437	-0.0132973	99.6109	10.0627	239.126	20.8785	25.3937	2.91993	27.5303	100.021	-0.0170614	99.7846	10.06	215.97	21.82	20	2.52	23.14	100	-0.01	99.4174
22.2918	471.353	21.758	32.9488	2.15722	23.7022	99.9852	0.0850023	98.8839	10.071	218.805	21.4533	23.9378	2.91415	26.8766	100.029	-0.0132918	99.6114	10.071	239.298	20.8787	25.4229	2.92162	27.5513	99.9853	-0.0171719	99.7854	10.07	216.14	21.82	20.02	2.52	23.16	99.99	-0.01	99.418
22.3085	471.684	21.7566	32.9092	2.15325	23.6621	100.007	0.0853588	98.8775	10.0793	218.976	21.4534	23.9635	2.91564	26.8956	100.014	-0.0132347	99.6117	10.0793	239.472	20.8788	25.4522	2.92331	27.5722	100.002	-0.0172723	99.7861	10.08	216.31	21.82	20.04	2.52	23.17	100	-0.01	99.4184
22.3252	472.013	21.7552	32.8698	2.14931	23.6222	99.9796	0.0857121	98.871	10.0877	219.147	21.4535	23.9891	2.91712	26.9146	99.9748	-0.0132561	99.6121	10.0877	239.642	20.879	25.4812	2.92498	27.593	99.987	-0.0173215	99.7869	10.09	216.48	21.82	20.06	2.52	23.19	99.99	-0.01	99.4187
22.3418	472.344	21.7538	32.8309	2.14539	23.5826	100.006	0.0860616	98.8646	10.096	219.317	21.4536	24.0143	2.91855	26.9331	100.001	-0.0131893	99.6125	10.096	239.812	20.8792	25.5107	2.92671	27.6143	100.044	-0.0174556	99.7877	10.1	216.64	21.82	20.08	2.52	23.2	99.99	-0.01	99.4189
22.3627	472.756	21.7519	32.782	2.14049	23.5331	99.9974	0.0864207	98.8564	10.1043	219.486	21.4537	24.04	2.92004	26.9522	99.9975	-0.0131397	99.613	10.1043	239.981	20.8793	25.5401	2.92842	27.6355	100.012	-0.0176068	99.7885	10.1	216.81	21.82	20.1	2.52	23.22	100	-0.01	99.4192
22.3835	473.169	21.7501	32.7331	2.13558	23.4835	99.9881	0.0867866	98.8481	10.1127	219.656	21.4538	24.066	2.92155	26.9715	100.043	-0.0132272	99.6135	10.1127	240.151	20.8795	25.5694	2.93012	27.6566	99.9594	-0.0177901	99.7892	10.11	216.98	21.82	20.12	2.52	23.23	100.02	-0.01	99.4196
22.4002	473.497	21.7487	32.6936	2.13165	23.4437	100.01	0.0871507	98.8415	10.121	219.828	21.4539	24.0922	2.92307	26.9909	99.9437	-0.013329	99.6141	10.121	240.328	20.8797	25.5993	2.93186	27.678	100.004	-0.0178925	99.79	10.12	217.15	21.82	20.15	2.53	23.25	100.01	-0.01	99.4199
22.4168	473.823	21.7472	32.655	2.12778	23.4046	100.001	0.0875215	98.8349	10.1293	219.994	21.4541	24.1181	2.92459	27.0102	100.039	-0.0134503	99.6147	10.1293	240.497	20.8798	25.6294	2.93364	27.6998	99.9886	-0.0179524	99.7907	10.13	217.32	21.82	20.17	2.53	23.26	99.96	-0.01	99.4203
22.4335	474.154	21.7458	32.6162	2.12389	23.3652	100.029	0.0879028	98.8282	10.1377	220.165	21.4541	24.1444	2.92612	27.0298	100.019	-0.0134857	99.6151	10.1377	240.672	20.8799	25.6594	2.93538	27.7213	100.042	-0.0179922	99.7914	10.14	217.49	21.82	20.19	2.53	23.28	99.98	-0.01	99.4207
22.4543	474.565	21.7439	32.5678	2.11906	23.3163	99.9778	0.0882917	98.82	10.146	220.33	21.4543	24.1708	2.92768	27.0495	99.9904	-0.0135877	99.6156	10.146	240.844	20.8801	25.6894	2.93714	27.7429	99.9692	-0.0179889	99.7921	10.15	217.65	21.82	20.21	2.53	23.29	100.03	-0.01	99.4212
22.4752	474.977	21.7421	32.52	2.11426	23.2678	100.053	0.088685	98.8118	10.1543	220.501	21.4544	24.1976	2.92927	27.0695	99.9676	-0.0136517	99.6162	10.1543	241.016	20.8802	25.7197	2.93891	27.7646	99.9888	-0.0179678	99.7928	10.15	217.82	21.82	20.23	2.53	23.31	100	-0.01	99.4214
22.4918	475.306	21.7407	32.4821	2.11044	23.2292	99.9694	0.0890786	98.8051	10.1627	220.672	21.4545	24.2242	2.93083	27.0893	99.985	-0.0138655	99.6169	10.1627	241.192	20.8804	25.7499	2.94066	27.7862	100.004	-0.0178884	99.7934	10.16	217.99	21.82	20.25	2.53	23.32	99.95	-0.01	99.4217
22.5085	475.634	21.7391	32.4432	2.10657	23.19	99.993	0.0894762	98.7981	10.171	220.84	21.4547	24.2507	2.93238	27.109	100.006	-0.0140709	99.6174	10.171	241.364	20.8805	25.7807	2.94248	27.8085	99.9579	-0.0178098	99.7941	10.17	218.16	21.82	20.27	2.53	23.34	100.04	-0.01	99.4221
22.5252	475.967	21.7376	32.4039	2.10268	23.1505	100.009	0.0898748	98.7913	10.1793	221.011	21.4548	24.2776	2.93396	27.129	100.031	-0.014414	99.618	10.1793	241.533	20.8807	25.8114	2.9443	27.8308	100.074	-0.0177128	99.7948	10.18	218.33	21.82	20.29	2.53	23.36	100	-0.01	99.4225
22.546	476.376	21.7357	32.3557	2.09788	23.1019	99.9969	0.090287	98.7827	10.1877	221.18	21.4549	24.3043	2.93554	27.1489	99.9587	-0.0145184	99.6184	10.1877	241.712	20.8808	25.8425	2.94613	27.8531	100.002	-0.0176455	99.7955	10.19	218.5	21.82	20.31	2.53	23.37	100	-0.01	99.4229
22.5668	476.787	21.7338	32.3079	2.09311	23.0536	99.9875	0.0907048	98.7739	10.196	221.351	21.455	24.3313	2.93713	27.169	100.031	-0.0145837	99.6189	10.196	241.879	20.881	25.8735	2.94799	27.8758	99.9681	-0.0175747	99.7963	10.2	218.67	21.82	20.33	2.54	23.39	100.01	-0.01	99.4233
22.5835	477.118	21.7323	32.2697	2.08929	23.015	100.012	0.0911089	98.7671	10.2043	221.522	21.4551	24.3583	2.93872	27.1891	100.018	-0.0146484	99.6195	10.2043	242.059	20.8811	25.9052	2.94988	27.8985	100.03	-0.0175582	99.7969	10.2	218.83	21.82	20.35	2.54	23.4	99.99	-0.01	99.4237
22.6002	477.449	21.7308	32.233	2.08557	22.9774	100.009	0.0915123	98.7605	10.2127	221.69	21.4552	24.3853	2.94032	27.2093	99.9366	-0.0146978	99.6201	10.2127	242.23	20.8813	25.9366	2.95176	27.9213	100.014	-0.0175678	99.7976	10.21	219	21.82	20.38	2.54	23.42	100.01	-0.01	99.4241
22.621	477.859	21.729	32.1873	2.08095	22.9306	99.9884	0.0919326	98.7519	10.221	221.861	21.4553	24.4123	2.9419	27.2293	100.048	-0.0147855	99.6207	10.221	242.4	20.8814	25.9681	2.95365	27.9442	100.012	-0.0176027	99.7984	10.22	219.17	21.82	20.4	2.54	23.43	100.02	-0.01	99.4245
22.6418	478.272	21.7271	32.1413	2.07631	22.8837	100.003	0.0923603	98.7433	10.2293	222.031	21.4555	24.4389	2.94345	27.249	100.035	-0.014838	99.6214	10.2293	242.572	20.8815	25.9998	2.95557	27.9672	99.9889	-0.0176729	99.799	10.23	219.34	21.82	20.42	2.54	23.45	99.93	-0.01	99.4248
22.6585	478.603	21.7255	32.1046	2.0726	22.8462	99.9991	0.0927854	98.7363	10.2377	222.196	21.4556	24.4656	2.94503	27.2689	99.9871	-0.014957	99.6218	10.2377	242.742	20.8817	26.0316	2.95751	27.9904	99.9702	-0.0177763	99.7997	10.24	219.51	21.82	20.44	2.54	23.46	100.06	-0.01	99.4251
22.6752	478.932	21.724	32.0678	2.0689	22.8087	100.009	0.0932168	98.7292	10.246	222.372	21.4557	24.4931	2.94666	27.2892	99.9663	-0.0150054	99.6223	10.246	242.919	20.8818	26.0639	2.95947	28.0137	99.9518	-0.0177919	99.8005	10.25	219.68	21.82	20.46	2.54	23.48	100.01	-0.01	99.4254
22.6918	479.261	21.7224	32.0314	2.06523	22.7716	99.9806	0.0936539	98.7221	10.2543	222.54	21.4559	24.5204	2.94829	27.3096	100.004	-0.0150485	99.6231	10.2543	243.095	20.882	26.0959	2.96141	28.0369	100.078	-0.0177747	99.8011	10.25	219.84	21.82	20.48	2.54	23.5	100	-0.01	99.4258
22.7127	479.674	21.7204	31.9856	2.06062	22.7249	100.013	0.0940952	98.7132	10.2627	222.706	21.456	24.5475	2.94991	27.3297	99.9668	-0.0151428	99.6238	10.2627	243.27	20.8821	26.1284	2.9634	28.0604	99.9409	-0.0178021	99.8018	10.26	220.02	21.82	20.5	2.55	23.51	99.98	-0.01	99.4261
22.7335	480.086	21.7185	31.9395	2.056	22.6781	99.9995	0.0945296	98.7043	10.271	222.878	21.4562	24.5749	2.95156	27.3501	100.03	-0.0152912	99.6244	10.271	243.441	20.8823	26.1604	2.96536	28.0837	100.052	-0.017832	99.8025	10.27	220.18	21.82	20.53	2.55	23.53	99.99	-0.01	99.4266
22.7502	480.416	21.7169	31.9024	2.05229	22.6406	99.9838	0.0949611	98.6971	10.2793	223.045	21.4563	24.6026	2.95324	27.3708	99.9984	-0.0153871	99.6249	10.2793	243.617	20.8824	26.1925	2.9673	28.1068	99.9414	-0.017887	99.8033	10.28	220.35	21.82	20.55	2.55	23.54	100.01	-0.01	99.4271
22.7668	480.747	21.7153	31.8661	2.04864	22.6035	99.9963	0.095394	98.6898	10.2877	223.214	21.4564	24.6304	2.95494	27.3916	100.026	-0.0155378	99.6254	10.2877	243.789	20.8826	26.2244	2.96924	28.1299	100.044	-0.0179436	99.804	10.29	220.52	21.82	20.57	2.55	23.56	99.94	-0.01	99.4275
22.7835	481.075	21.7137	31.8292	2.04495	22.5662	99.9924	0.0958253	98.6825	10.296	223.384	21.4565	24.6583	2.95664	27.4124	99.9254	-0.015629	99.6259	10.296	243.959	20.8827	26.2566	2.97121	28.1533	99.9925	-0.0179922	99.8046	10.3	220.68	21.82	20.59	2.55	23.58	100.04	-0.01	99.4279
22.8043	481.486	21.7117	31.7834	2.04038	22.5198	100.01	0.0962689	98.6737	10.3043	223.558	21.4566	24.6865	2.95836	27.4334	100.027	-0.0157428	99.6266	10.3043	244.135	20.8829	26.2892	2.97319	28.1769	99.9908	-0.0181014	99.8054	10.3	220.85	21.82	20.61	2.55	23.59	100.08	-0.01	99.4283
22.8252	481.899	21.7097	31.7377	2.03581	22.4734	100.01	0.0967216	98.6646	10.3127	223.722	21.4568	24.7149	2.96014	27.4548	99.983	-0.0158202	99.6272	10.3127	244.308	20.883	26.3213	2.97514	28.2001	99.9703	-0.0181793	99.8062	10.31	221.02	21.83	20.64	2.55	23.61	99.98	-0.01	99.4287
22.8418	482.23	21.7081	31.7012	2.03216	22.4364	100.001	0.0971672	98.6573	10.321	223.893	21.4569	24.7433	2.96189	27.4761	100.075	-0.0159273	99.6278	10.321	244.48	20.8832	26.3535	2.97709	28.2233	100.036	-0.0183016	99.807	10.32	221.19	21.83	20.66	2.55	23.62	99.96	-0.01	99.4292
22.8585	482.559	21.7065	31.6641	2.02848	22.3991	99.9846	0.0976151	98.65	10.3293	224.062	21.457	24.7717	2.96364	27.4973	99.987	-0.01598	99.6284	10.3293	244.655	20.8834	26.3862	2.97909	28.247	100.038	-0.0184069	99.8077	10.33	221.36	21.83	20.68	2.56	23.64	99.98	-0.01	99.4299
22.8793	482.97	21.7045	31.6174	2.02387	22.3523	100.003	0.0980715	98.6409	10.3377	224.234	21.4571	24.8004	2.96541	27.5187	99.942	-0.0160298	99.629	10.3377	244.826	20.8835	26.419	2.98109	28.2708	99.9704	-0.0185398	99.8084	10.34	221.52	21.83	20.7	2.56	23.66	100.02	-0.01	99.4304
22.9002	483.383	21.7025	31.5711	2.0193	22.3057	100.001	0.098528	98.6316	10.346	224.408	21.4573	24.8294	2.9672	27.5404	100.058	-0.0160293	99.6296	10.346	245.004	20.8836	26.4517	2.98308	28.2944	99.9902	-0.0186616	99.809	10.35	221.7	21.83	20.73	2.56	23.67	99.98	-0.01	99.4309
22.9168	483.711	21.7009	31.5335	2.0156	22.2681	99.9972	0.09898	98.6243	10.3543	224.571	21.4574	24.8579	2.96897	27.5619	100.003	-0.0159727	99.6302	10.3543	245.177	20.8837	26.4846	2.98509	28.3182	100.044	-0.0188386	99.8096	10.35	221.86	21.83	20.75	2.56	23.69	100.07	-0.01	99.4314
22.9335	484.044	21.6993	31.4966	2.01195	22.231	100.023	0.0994399	98.617	10.3627	224.74	21.4576	24.8864	2.97074	27.5832	99.9976	-0.016033	99.6311	10.3627	245.352	20.8839	26.5178	2.98711	28.3422	99.9784	-0.0191308	99.8104	10.36	222.04	21.83	20.77	2.56	23.71	99.97	-0.01	99.4317
22.9502	484.375	21.6976	31.4602	2.00833	22.1942	99.9819	0.0999005	98.6096	10.371	224.911	21.4577	24.9152	2.9725	27.6047	99.9283	-0.0161043	99.6318	10.371	245.528	20.8841	26.5511	2.98915	28.3664	100.017	-0.0192868	99.8111	10.37	222.2	21.83	20.79	2.56	23.72	99.99	-0.01	99.4321
22.971	484.787	21.6956	31.4141	2.00378	22.148	99.9856	0.100372	98.6001	10.3793	225.084	21.4579	24.944	2.97427	27.6261	100.04	-0.0161441	99.6324	10.3793	245.7	20.8843	26.5842	2.99117	28.3903	99.9442	-0.0194733	99.812	10.38	222.37	21.83	20.81	2.56	23.74	100.01	-0.01	99.4326
22.9918	485.198	21.6935	31.3685	1.99927	22.1021	100.005	0.10085	98.5906	10.3877	225.252	21.458	24.9728	2.97605	27.6477	100.027	-0.016208	99.6329	10.3877	245.876	20.8844	26.6178	2.99323	28.4147	100.028	-0.0195743	99.8128	10.39	222.54	21.83	20.84	2.56	23.76	100.04	-0.01	99.4328
23.0085	485.528	21.6918	31.3313	1.99562	22.0649	99.9869	0.101329	98.5831	10.396	225.422	21.4581	25.0017	2.97783	27.6693	99.9419	-0.0162353	99.6335	10.396	246.049	20.8846	26.6516	2.99532	28.4393	99.965	-0.0197648	99.8135	10.4	222.71	21.83	20.86	2.57	23.77	99.92	-0.01	99.4333
23.0252	485.859	21.6901	31.294	1.99197	22.0277	100.042	0.101808	98.5752	10.4043	225.593	21.4582	25.031	2.97965	27.6912	100.019	-0.0162402	99.6341	10.4043	246.222	20.8847	26.6854	2.9974	28.4639	100.032	-0.0198812	99.8142	10.4	222.88	21.83	20.88	2.57	23.79	100.04	-0.01	99.4336
23.0418	486.187	21.6884	31.257	1.98834	21.9908	99.9656	0.102292	98.5676	10.4127	225.76	21.4584	25.0602	2.98147	27.7132	100.019	-0.0162969	99.6348	10.4127	246.399	20.8849	26.7193	2.99948	28.4884	99.9946	-0.0200383	99.815	10.41	223.05	21.83	20.91	2.57	23.81	99.97	-0.01	99.434
23.0627	486.601	21.6862	31.2114	1.98384	21.945	100.007	0.102787	98.5577	10.421	225.931	21.4585	25.0896	2.98329	27.7352	100.02	-0.0164322	99.6355	10.421	246.572	20.8851	26.7532	3.00156	28.5131	100.004	-0.0202319	99.8159	10.42	223.22	21.83	20.93	2.57	23.82	100.02	-0.01	99.4345
23.0835	487.013	21.684	31.1646	1.97928	21.8985	100.001	0.103281	98.5478	10.4293	226.101	21.4587	25.119	2.98511	27.7571	99.9558	-0.0166984	99.6362	10.4293	246.745	20.8853	26.7874	3.00367	28.5379	99.986	-0.0205749	99.8168	10.43	223.38	21.83	20.95	2.57	23.84	99.99	-0.01	99.4349
23.1002	487.343	21.6823	31.1273	1.97565	21.8615	100.01	0.103766	98.5399	10.4377	226.272	21.4588	25.1491	2.987	27.7797	100.024	-0.0168608	99.6367	10.4377	246.921	20.8854	26.8219	3.0058	28.563	100.015	-0.0207377	99.8177	10.44	223.55	21.83	20.97	2.57	23.86	100	-0.01	99.4352
23.1168	487.674	21.6806	31.0903	1.97203	21.8246	100.002	0.104259	98.532	10.446	226.439	21.4589	25.1787	2.98885	27.802	100.024	-0.0169604	99.6371	10.446	247.089	20.8856	26.8564	3.00796	28.5883	99.98	-0.0208793	99.8185	10.45	223.73	21.83	21	2.57	23.87	100.02	-0.01	99.4355
23.1377	488.089	21.6784	31.0425	1.96742	21.7775	99.9924	0.104773	98.5221	10.4543	226.608	21.459	25.2086	2.99072	27.8245	99.9828	-0.0169698	99.6377	10.4543	247.268	20.8858	26.8914	3.01012	28.6137	100.026	-0.0209703	99.8193	10.45	223.89	21.83	21.02	2.58	23.89	100	-0.01	99.4361
23.1585	488.501	21.6762	30.9946	1.96281	21.7304	99.9864	0.105298	98.5122	10.4627	226.778	21.4592	25.2388	2.99262	27.8472	100.02	-0.0170428	99.6385	10.4627	247.444	20.886	26.9265	3.01231	28.6393	100.002	-0.020972	99.8202	10.46	224.06	21.83	21.04	2.58	23.91	99.98	-0.01	99.4365
23.1752	488.828	21.6745	30.9564	1.95914	21.6929	100.011	0.105821	98.5042	10.471	226.949	21.4593	25.2693	2.99454	27.8701	100.006	-0.0171963	99.6391	10.471	247.615	20.8861	26.9615	3.01449	28.6649	99.954	-0.0209893	99.821	10.47	224.23	21.83	21.07	2.58	23.93	100.03	-0.01	99.4371
23.1918	489.162	21.6727	30.918	1.95545	21.6552	99.9994	0.106347	98.4964	10.4793	227.115	21.4594	25.2993	2.99643	27.8928	99.9388	-0.0173555	99.6397	10.4793	247.795	20.8863	26.9967	3.01667	28.6904	100.029	-0.0209526	99.8219	10.48	224.4	21.83	21.09	2.58	23.94	99.98	-0.01	99.4376
23.2085	489.49	21.671	30.8791	1.95175	21.6173	100.004	0.10687	98.4884	10.4877	227.284	21.4596	25.3293	2.9983	27.9153	100.03	-0.0175727	99.6403	10.4877	247.965	20.8865	27.0322	3.0189	28.7165	100.001	-0.0209459	99.8227	10.49	224.56	21.83	21.11	2.58	23.96	99.97	-0.01	99.4381
23.2293	489.902	21.6687	30.8315	1.94718	21.5706	99.9999	0.107398	98.4782	10.496	227.458	21.4597	25.3597	3.0002	27.938	99.9485	-0.0176811	99.641	10.496	248.145	20.8867	27.0683	3.02115	28.7428	100	-0.0209156	99.8236	10.5	224.73	21.83	21.14	2.58	23.98	100	-0.01	99.4387
23.2502	490.312	21.6665	30.7838	1.94262	21.5239	99.98	0.107927	98.4681	10.5043	227.627	21.4599	25.3903	3.00213	27.9611	100.027	-0.0177463	99.6417	10.5043	248.317	20.8869	27.1039	3.02338	28.7688	100.051	-0.0208721	99.8245	10.5	224.9	21.83	21.16	2.58	24	100.02	-0.01	99.4391
23.2668	490.645	21.6647	30.7456	1.93896	21.4865	100.054	0.108453	98.4598	10.5127	227.793	21.46	25.421	3.00407	27.9842	100.025	-0.0177987	99.6425	10.5127	248.494	20.887	27.14	3.02563	28.7952	99.944	-0.0208546	99.8253	10.51	225.07	21.83	21.19	2.59	24.01	100.04	-0.01	99.4396
23.2835	490.974	21.6628	30.7077	1.93533	21.4493	99.9597	0.108986	98.4515	10.521	227.961	21.4602	25.4513	3.00597	28.007	99.9611	-0.0178526	99.6434	10.521	248.671	20.8872	27.176	3.02788	28.8214	100.026	-0.0208075	99.8262	10.52	225.24	21.83	21.21	2.59	24.03	100.02	-0.01	99.4401
23.3002	491.305	21.661	30.6701	1.93172	21.4124	100.024	0.109521	98.4431	10.5293	228.131	21.4604	25.4823	3.00794	28.0304	100.003	-0.0178408	99.6442	10.5293	248.843	20.8874	27.212	3.03014	28.8479	100.025	-0.0208049	99.827	10.53	225.41	21.83	21.23	2.59	24.05	99.95	-0.01	99.4407
23.321	491.718	21.6588	30.6226	1.92718	21.3659	99.9865	0.110064	98.4329	10.5377	228.302	21.4606	25.5133	3.00989	28.0537	100	-0.0179611	99.645	10.5377	249.014	20.8876	27.248	3.03241	28.8743	100.012	-0.0208398	99.8278	10.54	225.58	21.83	21.26	2.59	24.07	100	-0.01	99.4412
23.3418	492.134	21.6564	30.5748	1.92262	21.3192	100.032	0.110611	98.4224	10.546	228.471	21.4607	25.5443	3.01185	28.077	99.9847	-0.0180614	99.6456	10.546	249.189	20.8877	27.2843	3.03467	28.9008	99.994	-0.0209586	99.8287	10.55	225.75	21.83	21.28	2.59	24.08	100.01	-0.01	99.4418
23.3585	492.461	21.6546	30.5361	1.91897	21.2818	99.9816	0.111154	98.4141	10.5543	228.64	21.4609	25.5752	3.01379	28.1002	100.033	-0.0180375	99.6463	10.5543	249.363	20.8879	27.321	3.03699	28.9277	99.955	-0.021201	99.8294	10.55	225.92	21.83	21.31	2.59	24.1	99.99	-0.01	99.4424
23.3752	492.791	21.6528	30.4973	1.9153	21.2442	100.003	0.111702	98.4059	10.5627	228.81	21.461	25.6067	3.0158	28.124	100.048	-0.0180501	99.6471	10.5627	249.539	20.8881	27.3581	3.03933	28.9549	99.9512	-0.0213596	99.8302	10.56	226.08	21.83	21.33	2.59	24.12	99.97	-0.01	99.443
23.3918	493.122	21.651	30.4591	1.91167	21.207	100.009	0.112263	98.3974	10.571	228.981	21.4612	25.6385	3.01782	28.148	99.9836	-0.0181212	99.6478	10.571	249.714	20.8882	27.3949	3.04165	28.9819	99.9895	-0.0215351	99.831	10.57	226.25	21.83	21.36	2.6	24.14	100	-0.01	99.4435
23.4127	493.536	21.6486	30.4115	1.90715	21.1607	99.998	0.112842	98.3866	10.5793	229.15	21.4613	25.6704	3.01986	28.1721	100.031	-0.0181341	99.6484	10.5793	249.891	20.8884	27.432	3.04398	29.009	100.058	-0.0215795	99.8317	10.58	226.42	21.83	21.38	2.6	24.16	100.05	-0.01	99.4439
23.4335	493.951	21.6463	30.3645	1.90267	21.1148	99.9965	0.113419	98.3761	10.5877	229.319	21.4614	25.7021	3.02189	28.1961	99.9421	-0.0181667	99.6489	10.5877	250.064	20.8885	27.4692	3.04633	29.0364	99.9954	-0.0217148	99.8325	10.59	226.6	21.83	21.4	2.6	24.17	99.96	-0.01	99.4445
23.4502	494.277	21.6444	30.3262	1.89906	21.0778	99.9969	0.113984	98.3676	10.596	229.489	21.4616	25.7337	3.02388	28.2199	99.97	-0.018137	99.6496	10.596	250.242	20.8887	27.5065	3.04868	29.0636	99.9743	-0.0218437	99.8333	10.6	226.76	21.83	21.43	2.6	24.19	100.03	-0.01	99.4449
23.4668	494.61	21.6425	30.2879	1.89544	21.0405	99.9987	0.11455	98.3591	10.6043	229.66	21.4617	25.7656	3.02591	28.2439	100.072	-0.0180675	99.6503	10.6043	250.415	20.8889	27.544	3.05106	29.0912	100.008	-0.02197	99.8342	10.6	226.93	21.83	21.45	2.6	24.21	99.97	-0.01	99.4454
23.4877	495.021	21.6402	30.2394	1.89089	20.9939	100.003	0.115128	98.3485	10.6127	229.831	21.4618	25.7976	3.02794	28.268	100.006	-0.0179625	99.6508	10.6127	250.59	20.8891	27.5816	3.05343	29.1188	100.044	-0.0222831	99.8351	10.61	227.1	21.83	21.48	2.6	24.23	100	-0.01	99.4458
23.5085	495.431	21.6378	30.191	1.88636	20.9473	99.9972	0.115714	98.3377	10.621	229.996	21.462	25.8299	3.03002	28.2925	99.963	-0.0179722	99.6516	10.621	250.76	20.8893	27.6189	3.0558	29.1463	99.9553	-0.0224135	99.836	10.62	227.27	21.83	21.5	2.6	24.25	99.99	-0.01	99.4462
23.5252	495.764	21.6359	30.153	1.88277	20.9105	100.008	0.116297	98.3288	10.6293	230.167	21.4622	25.8623	3.03209	28.317	99.9887	-0.0180439	99.6523	10.6293	250.933	20.8895	27.6567	3.0582	29.1741	100.024	-0.0225365	99.8369	10.63	227.44	21.83	21.53	2.61	24.26	100.01	-0.01	99.4467
23.5418	496.093	21.6339	30.1143	1.87915	20.8732	99.9919	0.116879	98.32	10.6377	230.336	21.4623	25.8948	3.03418	28.3416	100.024	-0.0180954	99.6531	10.6377	251.109	20.8897	27.6947	3.06061	29.202	100.028	-0.0226632	99.8379	10.64	227.61	21.83	21.55	2.61	24.28	100.01	-0.01	99.4472
23.5585	496.425	21.6319	30.0758	1.87554	20.8362	99.9957	0.117458	98.311	10.646	230.505	21.4625	25.927	3.03623	28.3659	100.042	-0.0182169	99.6538	10.646	251.282	20.8899	27.7326	3.06302	29.2299	99.9113	-0.0228197	99.839	10.65	227.78	21.83	21.58	2.61	24.3	100.01	-0.01	99.4476
23.5793	496.836	21.6295	30.0286	1.8711	20.7905	99.9943	0.118046	98.2999	10.6543	230.676	21.4626	25.9593	3.03828	28.3902	99.936	-0.0182779	99.6545	10.6543	251.457	20.8901	27.7709	3.06544	29.258	100.082	-0.0228596	99.8401	10.65	227.94	21.83	21.6	2.61	24.32	99.98	-0.01	99.4481
23.6002	497.249	21.627	29.9806	1.86661	20.7443	100.016	0.118639	98.2887	10.6627	230.847	21.4628	25.9918	3.04035	28.4147	100.018	-0.0182767	99.6552	10.6627	251.631	20.8903	27.8089	3.06786	29.2859	99.9975	-0.022999	99.841	10.66	228.11	21.83	21.63	2.61	24.34	99.99	-0.01	99.4485
23.6168	497.578	21.625	29.942	1.86301	20.7074	99.9816	0.119223	98.2796	10.671	231.015	21.463	26.0246	3.04246	28.4396	100.021	-0.0183491	99.6561	10.671	251.808	20.8905	27.8472	3.07028	29.3139	99.9961	-0.0231097	99.842	10.67	228.28	21.83	21.65	2.61	24.36	100.01	-0.01	99.4491
23.6335	497.908	21.6231	29.9037	1.85944	20.6706	99.9987	0.119813	98.2706	10.6793	231.186	21.4631	26.058	3.04461	28.4648	100.008	-0.0186389	99.6568	10.6793	251.982	20.8907	27.8861	3.07276	29.3426	99.9473	-0.0232771	99.8429	10.68	228.45	21.83	21.68	2.61	24.38	99.95	-0.01	99.4497
23.6502	498.242	21.6211	29.8654	1.85586	20.6337	99.9947	0.120404	98.2616	10.6877	231.355	21.4633	26.091	3.04673	28.4898	99.9413	-0.0188721	99.6575	10.6877	252.157	20.8909	27.9248	3.07523	29.3711	100.049	-0.0233573	99.8438	10.69	228.62	21.83	21.7	2.62	24.4	100.05	-0.01	99.4501
23.671	498.655	21.6186	29.8171	1.85137	20.5875	100.01	0.121006	98.2502	10.696	231.522	21.4634	26.124	3.04886	28.5148	100.052	-0.0190057	99.6581	10.696	252.329	20.8911	27.9637	3.07771	29.3998	99.9532	-0.0233399	99.8446	10.7	228.79	21.83	21.73	2.62	24.41	100	-0.01	99.4508
23.6918	499.064	21.6161	29.7689	1.84689	20.5414	100.016	0.121616	98.2389	10.7043	231.694	21.4635	26.1569	3.05095	28.5396	99.9581	-0.0190689	99.6587	10.7043	252.507	20.8913	28.0032	3.08024	29.4289	100.022	-0.0233074	99.8455	10.7	228.96	21.83	21.75	2.62	24.43	99.97	-0.01	99.4514
23.7085	499.393	21.6141	29.73	1.8433	20.5045	99.9809	0.122224	98.2297	10.7127	231.864	21.4637	26.1902	3.05309	28.5648	100.032	-0.019159	99.6595	10.7127	252.681	20.8915	28.0429	3.08279	29.4582	99.975	-0.023249	99.8464	10.71	229.13	21.83	21.78	2.62	24.45	100.05	-0.01	99.4519
23.7252	499.726	21.612	29.6918	1.83974	20.4678	100.007	0.122837	98.2204	10.721	232.036	21.4639	26.2239	3.05526	28.5902	100.036	-0.0192505	99.6603	10.721	252.859	20.8916	28.0823	3.08529	29.4871	100.006	-0.0231263	99.8473	10.72	229.29	21.83	21.81	2.62	24.47	100	-0.01	99.4523
23.746	500.137	21.6094	29.644	1.83532	20.4222	99.9953	0.12346	98.2085	10.7293	232.202	21.4641	26.2576	3.05746	28.616	99.9652	-0.0193793	99.6611	10.7293	253.037	20.8918	28.1218	3.0878	29.5161	100.003	-0.0229673	99.8481	10.73	229.47	21.83	21.83	2.62	24.49	99.99	-0.01	99.4529
23.7668	500.551	21.6068	29.5961	1.83087	20.3764	100.005	0.124084	98.1966	10.7377	232.373	21.4642	26.2918	3.05967	28.6418	99.9976	-0.0196736	99.6619	10.7377	253.21	20.892	28.1613	3.09032	29.5452	99.9745	-0.0227091	99.849	10.74	229.63	21.83	21.86	2.63	24.51	100.04	-0.02	99.4535
23.7835	500.877	21.6047	29.5586	1.82739	20.3405	99.9826	0.124701	98.1871	10.746	232.543	21.4644	26.3256	3.06185	28.6674	99.9449	-0.0199149	99.6626	10.746	253.386	20.8922	28.2011	3.09287	29.5745	99.9953	-0.0226766	99.8501	10.75	229.8	21.83	21.88	2.63	24.53	99.97	-0.02	99.4541
23.8002	501.208	21.6026	29.5207	1.82387	20.3042	100.016	0.125313	98.1778	10.7543	232.713	21.4645	26.3592	3.06401	28.6928	100.044	-0.020145	99.6633	10.7543	253.557	20.8924	28.241	3.09543	29.604	100.061	-0.0226663	99.8509	10.75	229.97	21.83	21.91	2.63	24.55	100	-0.02	99.4548
23.8168	501.54	21.6006	29.4832	1.82038	20.2683	99.9776	0.125931	98.1684	10.7627	232.884	21.4646	26.3928	3.06616	28.7182	100.051	-0.0202222	99.6638	10.7627	253.734	20.8926	28.2808	3.09796	29.6332	99.961	-0.0226787	99.8519	10.76	230.14	21.83	21.94	2.63	24.57	100.03	-0.02	99.4553
23.8377	501.95	21.598	29.4361	1.81601	20.2233	100.011	0.126564	98.1568	10.771	233.054	21.4648	26.427	3.06836	28.744	99.9453	-0.0204231	99.6646	10.771	253.907	20.8928	28.3209	3.10053	29.6628	100.044	-0.0227193	99.8529	10.77	230.31	21.83	21.96	2.63	24.59	99.98	-0.02	99.4559
23.8585	502.366	21.5953	29.3898	1.81169	20.1788	99.9895	0.1272	98.1447	10.7793	233.22	21.465	26.4612	3.07058	28.7701	100.006	-0.0205444	99.6656	10.7793	254.08	20.893	28.3613	3.10313	29.6927	100.015	-0.0227911	99.8538	10.78	230.48	21.83	21.99	2.63	24.61	100.03	-0.02	99.4565
23.8752	502.693	21.5932	29.3536	1.80829	20.1438	100.007	0.127831	98.1348	10.7877	233.39	21.4652	26.4961	3.07286	28.7965	99.9694	-0.0208069	99.6666	10.7877	254.258	20.8932	28.4019	3.10573	29.7226	99.9544	-0.0229083	99.8548	10.79	230.65	21.83	22.02	2.64	24.63	99.95	-0.02	99.457
23.8918	503.024	21.591	29.3175	1.8049	20.1089	100.007	0.128466	98.1252	10.796	233.563	21.4654	26.5307	3.07509	28.8227	100.045	-0.0210806	99.6673	10.796	254.43	20.8934	28.4423	3.10833	29.7525	99.9986	-0.0230723	99.8556	10.8	230.82	21.83	22.04	2.64	24.65	100.05	-0.02	99.4576
23.9085	503.355	21.5889	29.2808	1.80148	20.0736	100.006	0.129108	98.1156	10.8043	233.729	21.4655	26.5653	3.07735	28.8491	99.9157	-0.0214548	99.668	10.8043	254.607	20.8936	28.4833	3.11096	29.7827	100.038	-0.0234705	99.8565	10.8	230.98	21.83	22.07	2.64	24.67	99.96	-0.02	99.4583
23.9293	503.767	21.5863	29.2364	1.7973	20.0306	99.9827	0.129759	98.1036	10.8127	233.9	21.4657	26.6002	3.07963	28.8756	100.059	-0.021559	99.6688	10.8127	254.778	20.8937	28.5244	3.11362	29.8131	99.9706	-0.0236923	99.8572	10.81	231.15	21.83	22.09	2.64	24.69	100.04	-0.02	99.459
23.9502	504.18	21.5836	29.1918	1.79311	19.9874	100.028	0.13041	98.0913	10.821	234.071	21.4659	26.6353	3.08191	28.9022	100.01	-0.0215882	99.6696	10.821	254.955	20.8939	28.5657	3.11628	29.8436	100.003	-0.0239165	99.858	10.82	231.33	21.83	22.12	2.64	24.71	99.96	-0.02	99.4596
23.9668	504.509	21.5814	29.1561	1.78977	19.9529	99.9975	0.131055	98.0815	10.8293	234.238	21.4661	26.6703	3.08419	28.9288	99.9632	-0.0216596	99.6705	10.8293	255.129	20.894	28.6068	3.11893	29.874	99.9847	-0.0239747	99.8588	10.83	231.49	21.83	22.15	2.64	24.73	100	-0.02	99.4602
23.9835	504.841	21.5792	29.1205	1.78642	19.9185	100.014	0.131699	98.0713	10.8377	234.409	21.4663	26.7059	3.08651	28.9559	100.016	-0.0216314	99.6715	10.8377	255.301	20.8942	28.6477	3.12156	29.9043	100.028	-0.0241117	99.8598	10.84	231.66	21.83	22.17	2.65	24.75	99.99	-0.02	99.4606
24.0043	505.254	21.5764	29.0752	1.78221	19.875	99.9853	0.132355	98.0587	10.846	234.577	21.4665	26.7415	3.08885	28.983	99.9761	-0.021701	99.6725	10.846	255.474	20.8945	28.6891	3.12423	29.9349	99.9816	-0.0242442	99.8609	10.85	231.83	21.83	22.2	2.65	24.77	100.02	-0.02	99.4614
24.0252	505.665	21.5737	29.0293	1.77796	19.8311	100.015	0.133017	98.0461	10.8543	234.748	21.4667	26.7774	3.0912	29.0103	100.03	-0.0217469	99.6734	10.8543	255.65	20.8947	28.7306	3.1269	29.9655	99.9956	-0.0244437	99.8618	10.85	232	21.83	22.23	2.65	24.79	100.03	-0.02	99.4621
24.0418	505.996	21.5715	28.992	1.77453	19.7957	99.9771	0.133665	98.0361	10.8627	234.921	21.4669	26.8132	3.09354	29.0375	100.028	-0.0217374	99.6742	10.8627	255.828	20.8949	28.7722	3.12957	29.9961	99.9819	-0.0246983	99.8628	10.86	232.17	21.83	22.26	2.65	24.81	99.95	-0.02	99.4627
24.0585	506.325	21.5693	28.9549	1.77112	19.7604	100.013	0.134311	98.0261	10.871	235.093	21.467	26.8489	3.09585	29.0645	99.9842	-0.0216755	99.675	10.871	256	20.8951	28.8135	3.13223	30.0266	99.9803	-0.0248783	99.8637	10.87	232.34	21.83	22.28	2.65	24.83	100.02	-0.02	99.4634
24.0752	506.654	21.567	28.9181	1.76773	19.7254	100.004	0.134959	98.016	10.8793	235.26	21.4672	26.8848	3.09821	29.0919	100.007	-0.0216256	99.6758	10.8793	256.174	20.8953	28.855	3.1349	30.0572	100.072	-0.0250235	99.8648	10.88	232.51	21.83	22.31	2.65	24.85	99.99	-0.02	99.4641
24.096	507.067	21.5642	28.8711	1.76344	19.6809	100.01	0.135614	98.003	10.8877	235.431	21.4674	26.9208	3.10056	29.1192	99.99	-0.0216207	99.6768	10.8877	256.348	20.8955	28.8971	3.13762	30.0883	99.9651	-0.025158	99.8659	10.89	232.67	21.83	22.34	2.66	24.87	99.97	-0.02	99.4647
24.1168	507.482	21.5613	28.823	1.75908	19.6358	99.9955	0.136267	97.99	10.896	235.6	21.4676	26.9567	3.1029	29.1465	99.9831	-0.0216624	99.6777	10.896	256.523	20.8958	28.9391	3.14033	30.1194	99.999	-0.0253527	99.8671	10.9	232.84	21.83	22.37	2.66	24.89	100	-0.02	99.4651
24.1335	507.807	21.559	28.7815	1.75543	19.5978	99.9788	0.136913	97.9795	10.9043	235.771	21.4678	26.9926	3.10524	29.1737	100.02	-0.0217825	99.6786	10.9043	256.695	20.896	28.9813	3.14306	30.1506	100.01	-0.0254176	99.8683	10.9	233.02	21.83	22.39	2.66	24.91	99.99	-0.02	99.4657
24.1502	508.136	21.5567	28.7356	1.75152	19.5569	100.026	0.137561	97.9691	10.9127	235.938	21.468	27.0287	3.10761	29.2012	100.02	-0.0218725	99.6793	10.9127	256.869	20.8963	29.0239	3.14582	30.1821	100.008	-0.0256282	99.8694	10.91	233.18	21.83	22.42	2.66	24.93	100.04	-0.02	99.4663
24.1668	508.462	21.5544	28.683	1.74723	19.5117	99.9725	0.138211	97.9588	10.921	236.11	21.4681	27.0653	3.11001	29.229	99.9865	-0.0219309	99.6799	10.921	257.044	20.8965	29.0671	3.14863	30.2142	99.9849	-0.025777	99.8704	10.92	233.35	21.83	22.45	2.66	24.95	100.01	-0.02	99.4669
24.1877	508.872	21.5516	28.6056	1.74118	19.4476	100.008	0.138873	97.9457	10.9293	236.278	21.4683	27.1021	3.11244	29.2571	100.005	-0.0220087	99.6806	10.9293	257.215	20.8967	29.11	3.15144	30.2462	100.016	-0.0259055	99.8712	10.93	233.52	21.83	22.48	2.66	24.97	100.01	-0.02	99.4676
24.2085	509.281	21.5487	28.5189	1.73459	19.3774	100.03	0.139537	97.9326	10.9377	236.447	21.4684	27.1389	3.11485	29.2851	99.9822	-0.0220555	99.6814	10.9377	257.392	20.8969	29.1531	3.15422	30.2779	99.98	-0.0259691	99.8723	10.94	233.69	21.83	22.5	2.67	24.99	100.02	-0.02	99.4682
24.2252	509.611	21.5463	28.4445	1.72903	19.3179	99.9874	0.140192	97.9219	10.946	236.616	21.4686	27.1757	3.11727	29.3132	99.9841	-0.022144	99.6823	10.946	257.562	20.8971	29.1961	3.15703	30.3099	100.003	-0.026033	99.8733	10.95	233.87	21.83	22.53	2.67	25.01	99.98	-0.02	99.4688
24.2418	509.935	21.544	28.3644	1.72315	19.2549	99.9968	0.140845	97.9114	10.9543	236.789	21.4688	27.2128	3.11971	29.3414	100.016	-0.0221899	99.6831	10.9543	257.738	20.8973	29.2395	3.15984	30.3421	100.013	-0.0260503	99.8743	10.95	234.03	21.83	22.56	2.67	25.03	99.94	-0.02	99.4694
24.2585	510.26	21.5417	28.2763	1.7168	19.1866	99.9655	0.141498	97.9007	10.9627	236.957	21.469	27.2501	3.12217	29.3698	100.019	-0.0222742	99.6839	10.9627	257.91	20.8975	29.2829	3.16267	30.3743	100.016	-0.0261021	99.8752	10.96	234.2	21.83	22.59	2.67	25.05	100.07	-0.02	99.4701
24.2793	510.663	21.5387	28.1515	1.70801	19.0918	100.013	0.142164	97.8873	10.971	237.123	21.4692	27.2872	3.12463	29.3982	99.9775	-0.0223973	99.6848	10.971	258.087	20.8977	29.3263	3.16548	30.4063	99.9659	-0.0261439	99.8763	10.97	234.37	21.83	22.62	2.67	25.07	99.98	-0.02	99.4707
24.3002	511.068	21.5357	28.0055	1.698	18.9832	100.014	0.142826	97.8738	10.9793	237.295	21.4693	27.3248	3.12711	29.4269	100.001	-0.022495	99.6857	10.9793	258.262	20.8979	29.3699	3.16831	30.4386	100.027	-0.0261179	99.8772	10.98	234.54	21.83	22.65	2.67	25.1	100.01	-0.02	99.4711
24.3168	511.388	21.5333	27.8681	1.6888	18.8829	99.9725	0.143469	97.8629	10.9877	237.47	21.4696	27.3631	3.12965	29.456	100.023	-0.0226155	99.6866	10.9877	258.436	20.8981	29.4135	3.17113	30.4708	99.9676	-0.026091	99.8782	10.99	234.71	21.83	22.67	2.68	25.12	99.93	-0.02	99.4719
24.3335	511.711	21.5309	27.7171	1.67881	18.7737	100.028	0.144106	97.852	10.996	237.639	21.4698	27.4011	3.13217	29.4851	99.9981	-0.0227326	99.6876	10.996	258.606	20.8983	29.457	3.17397	30.5031	100.03	-0.0260875	99.8793	11	234.88	21.83	22.7	2.68	25.14	100.07	-0.02	99.4724
24.3543	512.115	21.528	27.52	1.66584	18.6319	99.981	0.144754	97.8384	11.0043	237.808	21.47	27.439	3.13468	29.514	99.9794	-0.0229391	99.6887	11.0043	258.783	20.8986	29.5008	3.17681	30.5355	99.9562	-0.0260867	99.8804	11	235.04	21.83	22.73	2.68	25.16	99.96	-0.02	99.4731
24.3752	512.52	21.525	27.3238	1.65294	18.4908	100.016	0.145408	97.8248	11.0127	237.976	21.4702	27.477	3.1372	29.543	99.9942	-0.0230884	99.6897	11.0127	258.957	20.8988	29.5447	3.17965	30.5679	100.013	-0.0261482	99.8816	11.01	235.22	21.83	22.76	2.68	25.18	100.01	-0.02	99.4738
24.3918	512.843	21.5226	27.1767	1.6432	18.3844	99.9884	0.146057	97.814	11.021	238.146	21.4704	27.515	3.1397	29.572	100.019	-0.0232836	99.6906	11.021	259.133	20.899	29.5889	3.18252	30.6007	100.005	-0.0262056	99.8825	11.02	235.39	21.84	22.79	2.68	25.2	100.03	-0.02	99.4744
24.4085	513.169	21.5201	27.0428	1.63425	18.2868	99.9948	0.146701	97.8028	11.0293	238.316	21.4706	27.5535	3.14226	29.6014	99.9853	-0.023356	99.6914	11.0293	259.303	20.8992	29.633	3.1854	30.6334	100.035	-0.0262395	99.8836	11.03	235.56	21.84	22.82	2.69	25.22	99.99	-0.02	99.475
24.4252	513.496	21.5176	26.9213	1.62602	18.1973	100.001	0.147341	97.7915	11.0377	238.487	21.4708	27.5923	3.14484	29.631	100.021	-0.0234295	99.6923	11.0377	259.476	20.8995	29.6773	3.18827	30.6662	99.996	-0.0262622	99.8848	11.04	235.72	21.84	22.85	2.69	25.25	100.02	-0.02	99.4756
24.446	513.902	21.5145	26.7811	1.61644	18.0931	100.014	0.147982	97.7775	11.046	238.657	21.471	27.6309	3.1474	29.6605	100.024	-0.0234686	99.6932	11.046	259.652	20.8997	29.7216	3.19115	30.699	100.002	-0.0263297	99.8859	11.05	235.89	21.84	22.88	2.69	25.27	99.99	-0.02	99.4762
24.4668	514.31	21.5114	26.6483	1.60729	17.9939	99.9763	0.148622	97.7633	11.0543	238.829	21.4711	27.6698	3.14998	29.6901	100.012	-0.0235179	99.694	11.0543	259.826	20.8999	29.7658	3.19401	30.7316	99.9732	-0.0264739	99.8869	11.05	236.06	21.84	22.9	2.69	25.29	99.96	-0.02	99.4769
24.4835	514.635	21.5089	26.545	1.60016	17.9165	100.016	0.149258	97.7519	11.0627	238.996	21.4713	27.7086	3.15257	29.7199	99.9095	-0.023504	99.6949	11.0627	259.996	20.9002	29.8101	3.19689	30.7645	100.027	-0.026603	99.888	11.06	236.23	21.84	22.93	2.69	25.31	99.97	-0.02	99.4778
24.5002	514.96	21.5064	26.4416	1.59303	17.8391	100.02	0.149897	97.7405	11.071	239.167	21.4715	27.7474	3.15514	29.7495	100.065	-0.0234772	99.6958	11.071	260.168	20.9004	29.8549	3.19982	30.7978	100.014	-0.0266861	99.889	11.07	236.4	21.84	22.96	2.69	25.33	100.03	-0.02	99.4784
24.5168	515.284	21.5039	26.3374	1.58586	17.7612	99.9981	0.150533	97.7291	11.0793	239.337	21.4717	27.7862	3.15771	29.7791	100.016	-0.0234958	99.6967	11.0793	260.344	20.9006	29.9002	3.20277	30.8313	99.9518	-0.0267111	99.8899	11.08	236.57	21.84	22.99	2.7	25.35	100.01	-0.02	99.479
24.5377	515.691	21.5008	26.2059	1.57683	17.6632	99.9665	0.151167	97.7148	11.0877	239.504	21.4719	27.8251	3.16029	29.8088	99.9326	-0.023517	99.6975	11.0877	260.521	20.9008	29.9455	3.20571	30.8648	100.038	-0.0267647	99.891	11.09	236.74	21.84	23.02	2.7	25.38	100.01	-0.02	99.4796
24.5585	516.097	21.4976	26.0738	1.56777	17.5648	100.036	0.151787	97.7006	11.096	239.673	21.4721	27.864	3.16287	29.8385	100.054	-0.0235237	99.6983	11.096	260.693	20.901	29.9909	3.20868	30.8984	99.9782	-0.0267661	99.8921	11.1	236.91	21.84	23.05	2.7	25.4	99.97	-0.02	99.4802
24.5752	516.423	21.4951	25.9679	1.56053	17.486	99.9877	0.152391	97.689	11.1043	239.846	21.4723	27.9037	3.1655	29.8687	99.9799	-0.0235295	99.6994	11.1043	260.866	20.9012	30.0367	3.21168	30.9325	99.9495	-0.0268205	99.8931	11.1	237.08	21.84	23.08	2.7	25.42	100.06	-0.02	99.4807
24.5918	516.749	21.4925	25.8637	1.55339	17.4084	100.006	0.152996	97.6775	11.1127	240.014	21.4725	27.943	3.16812	29.8988	99.9788	-0.0238239	99.7003	11.1127	261.036	20.9014	30.0824	3.21468	30.9665	100.056	-0.0269607	99.8941	11.11	237.25	21.84	23.11	2.7	25.44	99.97	-0.02	99.4814
24.6127	517.154	21.4894	25.7341	1.54451	17.3119	100.016	0.153612	97.663	11.121	240.185	21.4727	27.9827	3.17076	29.9291	100.038	-0.0240713	99.7014	11.121	261.211	20.9016	30.1284	3.21769	31.0007	99.9647	-0.027074	99.8951	11.12	237.42	21.84	23.14	2.71	25.47	100	-0.02	99.482
24.6335	517.56	21.4861	25.6047	1.53565	17.2157	99.9795	0.154229	97.6483	11.1293	240.355	21.4729	28.0227	3.17343	29.9597	99.9628	-0.0242867	99.7023	11.1293	261.387	20.9019	30.1745	3.2207	31.0348	100.062	-0.0272434	99.8961	11.13	237.59	21.84	23.17	2.71	25.49	99.97	-0.02	99.4828
24.6502	517.888	21.4836	25.5011	1.52857	17.1386	99.9776	0.154833	97.6367	11.1377	240.527	21.4731	28.0628	3.17611	29.9903	100.037	-0.0244152	99.7031	11.1377	261.559	20.9021	30.2208	3.22374	31.0692	99.9853	-0.0273228	99.8973	11.14	237.76	21.84	23.2	2.71	25.51	100.03	-0.02	99.4836
24.6668	518.213	21.481	25.3978	1.52151	17.0618	100.041	0.155428	97.6248	11.146	240.695	21.4733	28.1029	3.17879	30.021	100.031	-0.024659	99.704	11.146	261.734	20.9023	30.2671	3.22677	31.1035	99.9932	-0.0275332	99.8984	11.15	237.93	21.84	23.23	2.71	25.53	100.03	-0.02	99.4843
24.6835	518.534	21.4783	25.2889	1.51414	16.9815	99.9896	0.156018	97.6129	11.1543	240.868	21.4735	28.1435	3.1815	30.052	99.9766	-0.0248584	99.7049	11.1543	261.903	20.9026	30.3131	3.2298	31.1378	99.9639	-0.0276792	99.8996	11.15	238.09	21.84	23.26	2.71	25.56	99.97	-0.02	99.4851
24.7043	518.938	21.4751	25.144	1.50443	16.8755	99.9808	0.156606	97.598	11.1627	241.041	21.4737	28.1843	3.18422	30.0832	99.9263	-0.0250961	99.7058	11.1627	262.077	20.9028	30.3595	3.23285	31.1722	100.039	-0.0279004	99.9008	11.16	238.27	21.84	23.29	2.72	25.58	100.03	-0.02	99.4859
24.7252	519.348	21.4718	25.002	1.49488	16.7713	100.021	0.157188	97.583	11.171	241.211	21.4739	28.2254	3.18698	30.1147	100.022	-0.0253576	99.7067	11.171	262.251	20.9031	30.4059	3.2359	31.2065	100.028	-0.028152	99.9019	11.17	238.44	21.84	23.32	2.72	25.6	99.97	-0.02	99.4866
24.7418	519.675	21.4691	24.8941	1.48759	16.6918	99.9824	0.157763	97.571	11.1793	241.378	21.4741	28.2663	3.18974	30.1461	100.054	-0.0258784	99.7078	11.1793	262.423	20.9033	30.4526	3.23899	31.2413	100.014	-0.0285306	99.9029	11.18	238.61	21.84	23.35	2.72	25.63	99.98	-0.02	99.4873
24.7585	520	21.4665	24.7928	1.48069	16.6166	100.003	0.158335	97.5589	11.1877	241.546	21.4743	28.3074	3.1925	30.1776	100.014	-0.0261166	99.7087	11.1877	262.592	20.9035	30.499	3.24206	31.2757	99.9556	-0.0287228	99.9039	11.19	238.78	21.84	23.39	2.72	25.65	100.04	-0.02	99.4882
24.7752	520.327	21.4638	24.7056	1.4746	16.5506	100.02	0.158902	97.5469	11.196	241.718	21.4745	28.3486	3.19526	30.2092	99.9773	-0.0263147	99.7097	11.196	262.768	20.9037	30.5455	3.24511	31.3101	100.024	-0.0288905	99.9051	11.2	238.95	21.84	23.42	2.72	25.67	100.02	-0.02	99.4888
24.796	520.735	21.4604	24.6112	1.46785	16.4777	99.9846	0.159472	97.5316	11.2043	241.886	21.4748	28.3899	3.19804	30.2408	100.01	-0.0264339	99.7108	11.2043	262.94	20.904	30.5923	3.24821	31.3448	99.9764	-0.0289992	99.9063	11.2	239.11	21.84	23.45	2.73	25.69	99.99	-0.02	99.4895
24.8168	521.144	21.4571	24.5302	1.46188	16.4135	100.005	0.16003	97.5164	11.2127	242.056	21.475	28.4311	3.20082	30.2724	99.9657	-0.0265637	99.7119	11.2127	263.117	20.9042	30.6398	3.25136	31.38	99.9967	-0.0290276	99.9075	11.21	239.28	21.84	23.48	2.73	25.72	99.98	-0.02	99.4902
24.8335	521.47	21.4544	24.4699	1.45737	16.3651	100.029	0.160577	97.5042	11.221	242.227	21.4752	28.4727	3.20362	30.3042	99.9836	-0.0267667	99.7131	11.221	263.289	20.9045	30.6872	3.25451	31.4152	100.01	-0.0291267	99.9086	11.22	239.45	21.84	23.51	2.73	25.74	100.01	-0.02	99.4908
24.8502	521.795	21.4517	24.4097	1.45287	16.3169	99.9825	0.161116	97.492	11.2293	242.396	21.4755	28.5143	3.20645	30.3361	100.006	-0.0270593	99.7141	11.2293	263.462	20.9047	30.7347	3.25766	31.4505	99.9556	-0.0291664	99.9099	11.23	239.62	21.84	23.54	2.73	25.77	99.97	-0.02	99.4914
24.871	522.206	21.4484	24.3472	1.44798	16.2647	99.9848	0.161661	97.4768	11.2377	242.567	21.4757	28.5562	3.20929	30.3683	100.04	-0.027446	99.7151	11.2377	263.631	20.905	30.7819	3.2608	31.4856	100.005	-0.0291321	99.9112	11.24	239.79	21.84	23.57	2.73	25.79	100.03	-0.02	99.492
24.8918	522.613	21.445	24.3584	1.44735	16.2605	100.001	0.1622	97.4615	11.246	242.736	21.4759	28.5985	3.21218	30.4007	99.9743	-0.0275879	99.7162	11.246	263.805	20.9052	30.8295	3.26395	31.5208	100.035	-0.0290907	99.9123	11.25	239.97	21.84	23.61	2.74	25.81	99.95	-0.02	99.4928
24.9085	522.942	21.4423	24.4899	1.4539	16.3364	100.022	0.16272	97.4491	11.2543	242.908	21.4762	28.6407	3.21504	30.433	100.027	-0.0277418	99.7174	11.2543	263.976	20.9055	30.877	3.26711	31.5561	99.9435	-0.0291018	99.9135	11.25	240.13	21.84	23.64	2.74	25.84	100.03	-0.02	99.4935
24.9252	523.27	21.4396	24.7113	1.46562	16.4704	99.985	0.163235	97.4368	11.2627	243.075	21.4764	28.683	3.21795	30.4655	99.9804	-0.027825	99.7183	11.2627	264.15	20.9058	30.9246	3.27026	31.5914	100.02	-0.0291391	99.9147	11.26	240.3	21.84	23.67	2.74	25.86	100.05	-0.02	99.4943
24.9418	523.601	21.4369	24.9829	1.48023	16.6368	99.992	0.163746	97.4244	11.271	243.249	21.4766	28.7257	3.22086	30.4982	99.9904	-0.0278898	99.7195	11.271	264.323	20.906	30.9724	3.27342	31.6269	100.017	-0.0291414	99.9159	11.27	240.47	21.84	23.7	2.74	25.89	99.95	-0.02	99.4949
24.9627	524.011	21.4334	25.3396	1.49945	16.8557	100.015	0.164257	97.4087	11.2793	243.416	21.4769	28.7684	3.22379	30.531	99.9549	-0.027854	99.7207	11.2793	264.496	20.9062	31.0205	3.27661	31.6625	100.036	-0.0291452	99.9171	11.28	240.64	21.84	23.73	2.74	25.91	100.01	-0.02	99.4956
24.9835	524.421	21.4299	25.6136	1.51391	17.021	99.9989	0.164761	97.393	11.2877	243.587	21.4771	28.8111	3.22672	30.5638	100.054	-0.0279162	99.7217	11.2877	264.667	20.9065	31.0684	3.27979	31.6981	99.9448	-0.0291619	99.9183	11.29	240.81	21.84	23.77	2.75	25.93	100.05	-0.02	99.4964
25.0002	524.751	21.4272	25.7405	1.52014	17.0935	99.9872	0.165244	97.3804	11.296	243.755	21.4773	28.854	3.22967	30.5968	100.009	-0.0278879	99.7228	11.296	264.84	20.9067	31.1162	3.28294	31.7334	100.007	-0.0291223	99.9194	11.3	240.98	21.84	23.8	2.75	25.96	99.96	-0.02	99.497
25.0168	525.079	21.4244	25.8276	1.52409	17.1402	100.003	0.165718	97.3679	11.3043	243.928	21.4776	28.8973	3.23264	30.6299	100.005	-0.0277652	99.7238	11.3043	265.014	20.9069	31.1639	3.28609	31.7686	100.012	-0.0289902	99.9205	11.3	241.15	21.84	23.83	2.75	25.98	100.04	-0.02	99.4979
25.0335	525.411	21.4217	25.8993	1.52714	17.1769	100.003	0.166188	97.3554	11.3127	244.098	21.4778	28.9404	3.23559	30.663	99.981	-0.0277094	99.7249	11.3127	265.187	20.9072	31.2125	3.28931	31.8046	99.9979	-0.0289011	99.9216	11.31	241.31	21.84	23.86	2.75	26.01	99.98	-0.02	99.4986
25.0543	525.825	21.4182	25.9804	1.53047	17.2172	99.9924	0.166658	97.3395	11.321	244.265	21.478	28.9838	3.23858	30.6964	100.026	-0.0277032	99.726	11.321	265.359	20.9074	31.261	3.29253	31.8406	100.042	-0.0288656	99.9227	11.32	241.49	21.84	23.9	2.75	26.03	99.99	-0.02	99.4994
25.0752	526.244	21.4146	26.053	1.53329	17.2519	100.003	0.167122	97.3233	11.3293	244.442	21.4783	29.0276	3.24157	30.7298	99.9471	-0.027715	99.7272	11.3293	265.529	20.9076	31.3096	3.29576	31.8767	99.9668	-0.0288109	99.9238	11.33	241.66	21.84	23.93	2.76	26.06	100.05	-0.02	99.5001
25.0918	526.57	21.4118	26.101	1.53497	17.2732	100.016	0.167575	97.3103	11.3377	244.61	21.4785	29.0715	3.2446	30.7636	99.9639	-0.0276775	99.7282	11.3377	265.704	20.9079	31.3585	3.29901	31.913	99.9951	-0.0287899	99.9248	11.34	241.82	21.84	23.96	2.76	26.08	99.94	-0.02	99.5009
25.1085	526.904	21.4089	26.1436	1.53634	17.2909	100.004	0.168026	97.2975	11.346	244.777	21.4787	29.1153	3.24762	30.7974	100.023	-0.0276126	99.7292	11.346	265.875	20.9081	31.4073	3.30224	31.9491	100.018	-0.028765	99.9259	11.35	241.99	21.84	23.99	2.76	26.11	99.99	-0.02	99.5017
25.1252	527.236	21.4061	26.1822	1.53748	17.3062	99.9828	0.168471	97.2846	11.3543	244.948	21.479	29.1592	3.25063	30.831	100.057	-0.0275377	99.7303	11.3543	266.046	20.9084	31.4564	3.30551	31.9857	99.9353	-0.0288038	99.9272	11.35	242.16	21.84	24.03	2.76	26.13	100.01	-0.02	99.5024
25.146	527.656	21.4026	26.224	1.53852	17.3208	100.021	0.168917	97.2689	11.3627	245.119	21.4792	29.2035	3.25368	30.865	99.9813	-0.0275411	99.7313	11.3627	266.218	20.9086	31.5057	3.30878	32.0222	100.089	-0.0289363	99.9285	11.36	242.33	21.84	24.06	2.76	26.16	100	-0.02	99.5032
25.1668	528.069	21.3992	26.2624	1.53938	17.3335	99.9632	0.169346	97.2531	11.371	245.289	21.4794	29.2479	3.25673	30.8991	100.034	-0.0275542	99.7324	11.371	266.392	20.9088	31.5554	3.31209	32.0591	99.9503	-0.0290512	99.9295	11.37	242.5	21.84	24.09	2.77	26.18	99.99	-0.02	99.5041
25.1835	528.408	21.3963	26.2916	1.53996	17.3424	100.007	0.169756	97.2402	11.3793	245.459	21.4796	29.2925	3.25981	30.9334	99.9818	-0.0276227	99.7334	11.3793	266.563	20.9091	31.6051	3.31539	32.096	100.002	-0.0292644	99.9307	11.38	242.67	21.84	24.13	2.77	26.21	100.03	-0.02	99.5049
25.2002	528.739	21.3935	26.3184	1.54041	17.3499	100.027	0.170159	97.2272	11.3877	245.628	21.4799	29.3371	3.26288	30.9677	99.9597	-0.0276723	99.7345	11.3877	266.739	20.9093	31.655	3.31871	32.1329	99.9911	-0.0293601	99.9319	11.39	242.84	21.84	24.16	2.77	26.23	100.01	-0.02	99.5057
25.221	529.157	21.3899	26.3495	1.54085	17.3578	99.9819	0.170556	97.2108	11.396	245.803	21.4801	29.3824	3.26601	31.0025	100.045	-0.0277651	99.7355	11.396	266.911	20.9096	31.7046	3.32199	32.1696	100.041	-0.0295972	99.933	11.4	243.01	21.84	24.2	2.77	26.26	99.97	-0.02	99.5064
25.2418	529.575	21.3862	26.3787	1.54116	17.3643	100.032	0.170946	97.1944	11.4043	245.971	21.4803	29.4276	3.26913	31.0373	99.9924	-0.0278865	99.7365	11.4043	267.082	20.9098	31.7541	3.32528	32.2064	99.9475	-0.0297859	99.9342	11.4	243.18	21.84	24.23	2.78	26.28	100.03	-0.02	99.5072
25.2585	529.909	21.3834	26.4022	1.54142	17.3697	99.9651	0.171324	97.1814	11.4127	246.138	21.4805	29.4726	3.27225	31.072	99.9511	-0.0280182	99.7377	11.4127	267.257	20.91	31.8041	3.32859	32.2433	100.07	-0.0300306	99.9352	11.41	243.35	21.84	24.26	2.78	26.31	99.97	-0.02	99.5079
25.2752	530.246	21.3805	26.4251	1.54164	17.3745	100.019	0.171695	97.1683	11.421	246.314	21.4808	29.5182	3.27538	31.1069	100.02	-0.0281812	99.7388	11.421	267.43	20.9103	31.8541	3.3319	32.2803	100.004	-0.0302755	99.9365	11.42	243.52	21.84	24.3	2.78	26.33	99.99	-0.02	99.5088
25.2918	530.579	21.3776	26.4483	1.54188	17.3797	100.023	0.172058	97.1553	11.4293	246.482	21.481	29.5637	3.27853	31.142	100.026	-0.0285331	99.7399	11.4293	267.597	20.9106	31.9037	3.3352	32.3172	99.9873	-0.0306953	99.9377	11.43	243.69	21.84	24.33	2.78	26.36	99.98	-0.02	99.5094
25.3127	530.999	21.3741	26.4793	1.5423	17.3873	99.9794	0.172419	97.1392	11.4377	246.651	21.4812	29.6094	3.28169	31.1771	99.9752	-0.0287657	99.7408	11.4377	267.773	20.9108	31.9532	3.33845	32.3536	99.9548	-0.0309078	99.9387	11.44	243.86	21.84	24.36	2.78	26.38	100.04	-0.02	99.5102
25.3335	531.418	21.3705	26.5119	1.5428	17.396	100.009	0.172775	97.1227	11.446	246.82	21.4814	29.6551	3.28486	31.2124	99.9979	-0.0289754	99.7418	11.446	267.94	20.911	32.0025	3.34171	32.3902	100.022	-0.0310771	99.9399	11.45	244.03	21.84	24.4	2.79	26.41	100.02	-0.02	99.5109
25.3502	531.753	21.3676	26.5409	1.54337	17.4049	99.9769	0.173118	97.1097	11.4543	246.994	21.4817	29.7015	3.28807	31.248	100.02	-0.0291157	99.743	11.4543	268.112	20.9113	32.0525	3.34502	32.4271	99.9904	-0.0311522	99.9413	11.45	244.2	21.84	24.43	2.79	26.43	99.99	-0.02	99.5118
25.3668	532.091	21.3647	26.5739	1.54416	17.4162	100.018	0.173455	97.0965	11.4627	247.164	21.4819	29.7478	3.29127	31.2836	99.9623	-0.029266	99.7442	11.4627	268.285	20.9116	32.1026	3.34832	32.4641	100.009	-0.0312037	99.9426	11.46	244.37	21.84	24.47	2.79	26.46	100	-0.02	99.5125
25.3835	532.427	21.3617	26.6085	1.54504	17.4285	99.9862	0.17379	97.083	11.471	247.329	21.4822	29.7941	3.2945	31.3195	99.9605	-0.0294715	99.7453	11.471	268.454	20.9118	32.1526	3.35164	32.5012	99.921	-0.0313703	99.9438	11.47	244.54	21.84	24.5	2.79	26.49	100.02	-0.02	99.5132
25.4043	532.847	21.3581	26.6539	1.54627	17.4454	100.004	0.174127	97.0666	11.4793	247.501	21.4824	29.8407	3.29772	31.3553	100.074	-0.0296985	99.7465	11.4793	268.627	20.9121	32.2031	3.35498	32.5385	100.055	-0.0314786	99.9452	11.48	244.71	21.84	24.54	2.8	26.51	99.99	-0.02	99.5142
25.4252	533.269	21.3545	26.6972	1.54736	17.4608	99.9981	0.174458	97.0501	11.4877	247.674	21.4827	29.8875	3.30095	31.3912	99.9729	-0.0299776	99.7477	11.4877	268.803	20.9124	32.2537	3.35831	32.5758	100.006	-0.0316635	99.9465	11.49	244.88	21.84	24.57	2.8	26.54	99.93	-0.02	99.5149
25.4418	533.605	21.3516	26.7274	1.54799	17.4702	100.006	0.174776	97.0368	11.496	247.848	21.4829	29.9346	3.30421	31.4274	99.9851	-0.03015	99.7489	11.496	268.97	20.9127	32.3037	3.36162	32.6128	99.9875	-0.0318211	99.9479	11.5	245.05	21.84	24.61	2.8	26.57	100	-0.02	99.5157
25.4585	533.94	21.3487	26.7528	1.54835	17.4767	99.9934	0.175088	97.0236	11.5043	248.014	21.4832	29.9813	3.30746	31.4634	100.04	-0.0303404	99.7501	11.5043	269.143	20.913	32.3543	3.36496	32.6501	100.029	-0.0319028	99.9492	11.5	245.22	21.84	24.64	2.8	26.59	100.06	-0.02	99.5165
25.4793	534.361	21.345	26.7773	1.54838	17.4801	99.9897	0.175391	97.0069	11.5127	248.185	21.4835	30.0283	3.31071	31.4996	99.986	-0.0304529	99.7513	11.5127	269.315	20.9132	32.4053	3.36834	32.6879	99.9433	-0.0319732	99.9504	11.51	245.39	21.84	24.68	2.81	26.62	100.01	-0.02	99.5174
25.5002	534.781	21.3413	26.7961	1.54809	17.4798	100.015	0.17568	96.9901	11.521	248.36	21.4838	30.0759	3.314	31.5361	100.03	-0.0306247	99.7526	11.521	269.489	20.9135	32.4566	3.37174	32.7258	100.066	-0.0320068	99.9518	11.52	245.56	21.84	24.71	2.81	26.64	99.94	-0.02	99.5183
25.5168	535.12	21.3383	26.808	1.54767	17.4775	100.015	0.17596	96.9766	11.5293	248.526	21.484	30.1234	3.31732	31.5729	99.9971	-0.0307195	99.7537	11.5293	269.661	20.9138	32.5079	3.37513	32.7637	99.9305	-0.0320179	99.9531	11.53	245.73	21.84	24.75	2.81	26.67	100.03	-0.02	99.5191
25.5335	535.454	21.3354	26.8182	1.54717	17.4743	99.9775	0.176233	96.9632	11.5377	248.695	21.4843	30.1708	3.3206	31.6094	99.9769	-0.0309281	99.7549	11.5377	269.83	20.914	32.5586	3.37848	32.8012	100.071	-0.032082	99.9544	11.54	245.89	21.85	24.78	2.81	26.7	99.99	-0.02	99.5201
25.5502	535.794	21.3324	26.8274	1.5466	17.4703	100.03	0.1765	96.9498	11.546	248.869	21.4845	30.2185	3.3239	31.646	99.9903	-0.0310312	99.7561	11.546	270.001	20.9143	32.6099	3.38188	32.8392	99.9612	-0.0320539	99.9556	11.55	246.06	21.85	24.82	2.81	26.72	99.98	-0.02	99.5209
25.571	536.214	21.3287	26.8378	1.54583	17.4646	99.9831	0.176767	96.9329	11.5543	249.038	21.4848	30.2663	3.32721	31.6827	100.011	-0.0311824	99.7573	11.5543	270.173	20.9145	32.661	3.38525	32.8769	100.014	-0.0319728	99.9567	11.55	246.23	21.85	24.85	2.82	26.75	99.99	-0.02	99.5218
25.5918	536.637	21.325	26.8479	1.54505	17.4587	99.9956	0.177028	96.916	11.5627	249.21	21.485	30.3145	3.33056	31.7199	99.9927	-0.0312129	99.7586	11.5627	270.348	20.9148	32.7121	3.3886	32.9144	100.035	-0.0319022	99.958	11.56	246.4	21.85	24.89	2.82	26.78	100.05	-0.02	99.5225
25.6085	536.971	21.322	26.8545	1.54434	17.4532	100.015	0.177278	96.9026	11.571	249.379	21.4853	30.3628	3.33392	31.7571	99.9883	-0.0312263	99.7597	11.571	270.516	20.915	32.7633	3.39199	32.9523	99.996	-0.0318008	99.9591	11.57	246.57	21.85	24.92	2.82	26.8	99.99	-0.02	99.5233
25.6252	537.309	21.3191	26.8616	1.54366	17.4479	99.9802	0.177519	96.8891	11.5793	249.55	21.4855	30.4115	3.33731	31.7947	100.037	-0.0312334	99.7609	11.5793	270.685	20.9153	32.8148	3.39539	32.9903	100.007	-0.0317259	99.9604	11.58	246.74	21.85	24.96	2.82	26.83	100.01	-0.02	99.5242
25.6418	537.647	21.3161	26.8678	1.54292	17.442	100.023	0.177756	96.8757	11.5877	249.721	21.4858	30.4602	3.3407	31.8322	99.9909	-0.0312211	99.762	11.5877	270.859	20.9156	32.8664	3.39879	33.0283	99.9836	-0.0317205	99.9618	11.59	246.91	21.85	25	2.83	26.86	99.95	-0.02	99.525
25.6627	538.067	21.3124	26.8742	1.54194	17.4339	100.003	0.17799	96.8587	11.596	249.892	21.486	30.5092	3.34411	31.87	100.02	-0.0312111	99.7632	11.596	271.027	20.9159	32.9176	3.40217	33.0662	99.9854	-0.0316756	99.9632	11.6	247.08	21.85	25.03	2.83	26.89	100.02	-0.02	99.5259
25.6835	538.487	21.3086	26.8792	1.54087	17.4248	100.011	0.178218	96.8417	11.6043	250.062	21.4863	30.558	3.3475	31.9076	99.9904	-0.0311651	99.7645	11.6043	271.201	20.9161	32.9694	3.40558	33.1043	100.006	-0.0316312	99.9643	11.6	247.25	21.85	25.07	2.83	26.91	100	-0.02	99.5268
25.7002	538.825	21.3056	26.8815	1.53992	17.4165	99.9689	0.178443	96.8281	11.6127	250.229	21.4866	30.6068	3.3509	31.9452	99.96	-0.0311504	99.7657	11.6127	271.371	20.9164	33.0212	3.409	33.1425	100.013	-0.0316544	99.9656	11.61	247.42	21.85	25.1	2.83	26.94	99.99	-0.02	99.5277
25.7168	539.161	21.3026	26.8826	1.5389	17.4074	100.007	0.178661	96.8144	11.621	250.4	21.4869	30.6561	3.35433	31.9832	100.029	-0.0311673	99.767	11.621	271.541	20.9167	33.0732	3.41244	33.1809	100.013	-0.0316884	99.9669	11.62	247.59	21.85	25.14	2.84	26.97	100.05	-0.02	99.5286
25.7377	539.581	21.2989	26.8812	1.53748	17.3943	100.008	0.178879	96.7974	11.6293	250.57	21.4871	30.7057	3.35779	32.0215	100.004	-0.031209	99.7683	11.6293	271.713	20.9169	33.1251	3.41586	33.2192	100.005	-0.0317499	99.9682	11.63	247.76	21.85	25.18	2.84	27	99.97	-0.02	99.5296
25.7585	540	21.2952	26.8771	1.53591	17.3796	99.9782	0.179087	96.7807	11.6377	250.745	21.4874	30.7558	3.36128	32.06	99.9349	-0.0312448	99.7694	11.6377	271.884	20.9172	33.1774	3.4193	33.2577	100.005	-0.0317987	99.9695	11.64	247.93	21.85	25.21	2.84	27.02	100.01	-0.02	99.5304
25.7752	540.334	21.2922	26.871	1.5345	17.366	100.024	0.179276	96.7672	11.646	250.914	21.4876	30.8054	3.36474	32.0983	100.058	-0.0313193	99.7707	11.646	272.058	20.9174	33.23	3.42277	33.2965	99.995	-0.0319371	99.9707	11.65	248.1	21.85	25.25	2.84	27.05	99.99	-0.02	99.5314
25.7918	540.671	21.2893	26.8625	1.53295	17.3509	99.9876	0.179451	96.7536	11.6543	251.084	21.4879	30.8553	3.36822	32.1367	100.013	-0.0313827	99.772	11.6543	272.227	20.9177	33.2822	3.42621	33.335	99.9914	-0.0320472	99.972	11.65	248.27	21.85	25.29	2.85	27.08	100.02	-0.02	99.5324
25.8085	541.009	21.2863	26.851	1.53123	17.3338	100.017	0.179621	96.74	11.6627	251.253	21.4882	30.905	3.37168	32.175	99.9876	-0.0314878	99.7731	11.6627	272.396	20.918	33.3344	3.42966	33.3735	100.006	-0.0321348	99.9732	11.66	248.44	21.85	25.33	2.85	27.11	99.93	-0.02	99.5332
25.8293	541.428	21.2825	26.8331	1.5289	17.3103	100.002	0.179789	96.723	11.671	251.425	21.4884	30.9554	3.37519	32.2138	99.9599	-0.0316122	99.7742	11.671	272.572	20.9182	33.387	3.4331	33.412	99.9746	-0.0322179	99.9743	11.67	248.61	21.85	25.36	2.85	27.13	100.08	-0.02	99.5341
25.8502	541.844	21.2787	26.811	1.52633	17.2842	99.998	0.179952	96.7058	11.6793	251.599	21.4887	31.0059	3.37869	32.2526	100.036	-0.031898	99.7754	11.6793	272.74	20.9185	33.4392	3.43655	33.4506	99.9685	-0.0323147	99.9756	11.68	248.78	21.85	25.4	2.85	27.16	100	-0.02	99.5349
25.8668	542.181	21.2757	26.7891	1.52404	17.2607	100.005	0.180106	96.692	11.6877	251.768	21.4889	31.0565	3.38223	32.2917	99.9627	-0.0320507	99.7766	11.6877	272.909	20.9188	33.4915	3.43998	33.4891	99.9645	-0.0323461	99.977	11.69	248.95	21.85	25.44	2.86	27.19	99.98	-0.02	99.5357
25.8835	542.514	21.2727	26.7655	1.52166	17.2361	99.9763	0.180262	96.6784	11.696	251.941	21.4892	31.1076	3.3858	32.3311	100.037	-0.0321615	99.7777	11.696	273.077	20.919	33.5435	3.4434	33.5274	100.077	-0.0324152	99.9782	11.7	249.12	21.85	25.47	2.86	27.22	100.01	-0.02	99.5365
25.9002	542.849	21.2697	26.7416	1.51926	17.2113	100.014	0.180416	96.6648	11.7043	252.111	21.4894	31.1588	3.38937	32.3706	99.9909	-0.0322051	99.779	11.7043	273.247	20.9193	33.5956	3.44681	33.5656	99.987	-0.0324975	99.9794	11.7	249.28	21.85	25.51	2.86	27.25	100.04	-0.02	99.5373
25.921	543.268	21.2659	26.7119	1.51628	17.1805	99.9957	0.180561	96.6475	11.7127	252.284	21.4897	31.2101	3.39295	32.4101	100.002	-0.0323342	99.7802	11.7127	273.419	20.9196	33.6477	3.45022	33.6038	99.9523	-0.0325531	99.9808	11.71	249.46	21.85	25.55	2.86	27.28	99.94	-0.02	99.5382
25.9418	543.688	21.2621	26.6853	1.51347	17.1516	99.9813	0.180702	96.6304	11.721	252.453	21.49	31.2615	3.39655	32.4498	99.9515	-0.03248	99.7814	11.721	273.592	20.9199	33.7004	3.45366	33.6424	100.024	-0.0326077	99.9821	11.72	249.62	21.85	25.59	2.87	27.3	100.01	-0.02	99.5391
25.9585	544.024	21.2591	26.6681	1.51146	17.131	100.022	0.180835	96.6167	11.7293	252.621	21.4902	31.3128	3.40013	32.4894	100.046	-0.0326835	99.7827	11.7293	273.761	20.9201	33.7526	3.45707	33.6807	99.993	-0.0326637	99.9834	11.73	249.79	21.85	25.63	2.87	27.33	100	-0.02	99.54
25.9752	544.359	21.2561	26.653	1.50956	17.1119	100.003	0.180956	96.6029	11.7377	252.792	21.4905	31.3642	3.40371	32.529	100.016	-0.0331627	99.784	11.7377	273.93	20.9204	33.8048	3.46049	33.719	100.015	-0.0328411	99.9848	11.74	249.97	21.85	25.66	2.87	27.36	99.95	-0.02	99.5409
25.9918	544.692	21.253	26.6384	1.5077	17.0932	99.9966	0.181076	96.5889	11.746	252.961	21.4908	31.4157	3.40731	32.5688	100.002	-0.0334569	99.7853	11.746	274.101	20.9207	33.8573	3.46392	33.7574	99.9966	-0.0330328	99.9863	11.75	250.13	21.85	25.7	2.87	27.39	100.09	-0.02	99.5418
26.0127	545.111	21.2492	26.6216	1.50545	17.0705	99.9885	0.181189	96.5716	11.7543	253.134	21.4911	31.468	3.41096	32.609	99.9425	-0.0336806	99.7867	11.7543	274.271	20.921	33.9095	3.46733	33.7957	100.008	-0.033193	99.9876	11.75	250.31	21.85	25.74	2.88	27.42	99.95	-0.02	99.5427
26.0335	545.53	21.2454	26.6052	1.50322	17.0482	99.9907	0.18129	96.5544	11.7627	253.306	21.4914	31.5202	3.41461	32.6493	100.049	-0.0338507	99.7879	11.7627	274.439	20.9213	33.9617	3.47074	33.834	99.9989	-0.0333282	99.9888	11.76	250.47	21.85	25.78	2.88	27.45	100.02	-0.02	99.5438
26.0502	545.866	21.2424	26.5916	1.50142	17.03	100.007	0.181385	96.5405	11.771	253.475	21.4917	31.5725	3.41827	32.6897	99.9836	-0.0340522	99.7893	11.771	274.61	20.9215	34.0145	3.47418	33.8727	100.02	-0.0335058	99.9901	11.77	250.65	21.85	25.82	2.88	27.48	99.97	-0.02	99.5447
26.0668	546.199	21.2394	26.5788	1.49967	17.0125	100.017	0.181471	96.5268	11.7793	253.649	21.492	31.6251	3.42193	32.7301	100.058	-0.0341249	99.7908	11.7793	274.779	20.9218	34.0674	3.47764	33.9115	99.9418	-0.0336036	99.9914	11.78	250.81	21.85	25.86	2.88	27.51	100.02	-0.02	99.5457
26.0877	546.616	21.2356	26.5636	1.49752	16.991	99.9854	0.181551	96.5099	11.7877	253.82	21.4923	31.6774	3.42558	32.7704	99.9455	-0.0343222	99.7921	11.7877	274.951	20.9221	34.1204	3.4811	33.9502	100.075	-0.0336419	99.9927	11.79	250.99	21.85	25.89	2.89	27.54	100.02	-0.02	99.5465
26.1085	547.034	21.2318	26.5484	1.49538	16.9695	99.9861	0.181626	96.4927	11.796	253.994	21.4925	31.7302	3.42926	32.811	100.001	-0.0344903	99.7933	11.796	275.121	20.9223	34.1735	3.48457	33.9891	99.996	-0.0337532	99.994	11.8	251.16	21.85	25.93	2.89	27.57	100	-0.02	99.5474
26.1252	547.368	21.2288	26.5364	1.49368	16.9525	100.03	0.181699	96.4788	11.8043	254.161	21.4928	31.7828	3.43295	32.8517	100.019	-0.0346981	99.7946	11.8043	275.292	20.9226	34.2265	3.48801	34.0278	100.008	-0.0339245	99.9955	11.8	251.33	21.85	25.97	2.89	27.59	99.95	-0.02	99.5485
26.1418	547.703	21.2257	26.5239	1.49194	16.9351	100.005	0.181771	96.4649	11.8127	254.335	21.4931	31.8362	3.43667	32.8927	100.011	-0.0348051	99.796	11.8127	275.459	20.9229	34.2795	3.49148	34.0667	99.986	-0.0339701	99.9967	11.81	251.5	21.85	26.01	2.89	27.62	100.04	-0.02	99.5495
26.1585	548.037	21.2227	26.5114	1.49021	16.9177	99.9993	0.181837	96.4509	11.821	254.505	21.4934	31.8898	3.44043	32.9342	99.999	-0.0349042	99.7974	11.821	275.63	20.9232	34.3328	3.49496	34.1058	100.048	-0.0340175	99.9979	11.82	251.67	21.85	26.05	2.9	27.65	99.95	-0.02	99.5504
26.1793	548.455	21.2188	26.4957	1.48804	16.896	99.9901	0.1819	96.4335	11.8293	254.673	21.4937	31.9434	3.4442	32.9756	99.9858	-0.0349707	99.7988	11.8293	275.8	20.9234	34.3861	3.49844	34.1448	99.9591	-0.0340372	99.9993	11.83	251.84	21.85	26.09	2.9	27.68	100.03	-0.02	99.5514
26.2002	548.87	21.215	26.4806	1.48592	16.8747	100.022	0.181961	96.4163	11.8377	254.844	21.494	31.9967	3.44791	33.0167	99.9804	-0.0350727	99.8003	11.8377	275.971	20.9237	34.4397	3.50193	34.184	99.9795	-0.0340373	100.001	11.84	252.01	21.85	26.13	2.9	27.71	100.01	-0.02	99.5522
26.2168	549.205	21.212	26.4689	1.48423	16.8578	99.9775	0.182013	96.4026	11.846	255.018	21.4943	32.0506	3.45167	33.0581	100.016	-0.0351844	99.8017	11.846	276.142	20.9241	34.4936	3.50545	34.2234	99.984	-0.0339935	100.002	11.85	252.17	21.85	26.17	2.9	27.74	100.01	-0.02	99.5531
26.2335	549.538	21.2089	26.457	1.48255	16.841	100.025	0.182059	96.3886	11.8543	255.186	21.4946	32.1047	3.45548	33.1	100.006	-0.0353286	99.8029	11.8543	276.312	20.9244	34.5468	3.5089	34.2623	100.037	-0.0340678	100.004	11.85	252.35	21.85	26.21	2.91	27.77	99.92	-0.02	99.554
26.2502	549.871	21.2059	26.4461	1.48092	16.8247	99.9823	0.182099	96.3746	11.8627	255.357	21.4949	32.1592	3.4593	33.1421	99.9695	-0.0356195	99.8042	11.8627	276.481	20.9247	34.5999	3.51234	34.301	99.9845	-0.0342092	100.005	11.86	252.52	21.85	26.25	2.91	27.8	100	-0.02	99.555
26.271	550.286	21.2021	26.4328	1.4789	16.8046	100.019	0.182134	96.3573	11.871	255.531	21.4951	32.2143	3.46316	33.1845	100.027	-0.035726	99.8055	11.871	276.651	20.925	34.6533	3.51581	34.34	99.9829	-0.0343076	100.007	11.87	252.69	21.85	26.29	2.91	27.83	100.04	-0.02	99.556
26.2918	550.705	21.1982	26.42	1.47691	16.7848	99.9932	0.182159	96.3398	11.8793	255.701	21.4954	32.2689	3.46699	33.2266	100.023	-0.0358925	99.8068	11.8793	276.821	20.9252	34.7066	3.51927	34.3788	100.032	-0.034356	100.008	11.88	252.85	21.85	26.33	2.92	27.86	100.02	-0.03	99.557
26.3085	551.039	21.1952	26.4109	1.47538	16.7697	99.9951	0.182182	96.3261	11.8877	255.869	21.4958	32.3234	3.47081	33.2688	99.9789	-0.0359869	99.8083	11.8877	276.99	20.9255	34.76	3.52273	34.4177	99.9959	-0.0343793	100.009	11.89	253.03	21.85	26.37	2.92	27.89	99.97	-0.03	99.5577
26.3252	551.37	21.1922	26.4016	1.47385	16.7545	99.986	0.182208	96.3125	11.896	256.043	21.496	32.3784	3.47466	33.3111	100.019	-0.0361595	99.8096	11.896	277.159	20.9258	34.813	3.52616	34.4564	99.9909	-0.0344073	100.01	11.9	253.2	21.85	26.41	2.92	27.92	100.01	-0.03	99.5585
26.346	551.788	21.1884	26.3901	1.47194	16.7356	100.005	0.18223	96.2953	11.9043	256.209	21.4963	32.4331	3.47851	33.3535	99.966	-0.0362521	99.811	11.9043	277.331	20.9261	34.8666	3.52961	34.4953	100.027	-0.0344228	100.012	11.9	253.36	21.85	26.45	2.92	27.95	100.02	-0.03	99.5595
26.3668	552.205	21.1846	26.3775	1.46996	16.716	99.9862	0.182251	96.2779	11.9127	256.383	21.4966	32.4886	3.48239	33.3962	100.003	-0.0363491	99.8124	11.9127	277.498	20.9264	34.9199	3.53307	34.5342	99.942	-0.0345044	100.013	11.91	253.53	21.85	26.49	2.93	27.99	99.95	-0.03	99.5604
26.3835	552.534	21.1816	26.3674	1.46839	16.7003	99.9754	0.182266	96.2642	11.921	256.553	21.4969	32.5442	3.48629	33.4391	100.004	-0.0364255	99.8138	11.921	277.669	20.9266	34.9732	3.5365	34.5729	99.9931	-0.034576	100.015	11.92	253.7	21.85	26.53	2.93	28.02	100	-0.03	99.5615
26.4002	552.868	21.1786	26.3571	1.46681	16.6846	100.027	0.182275	96.2505	11.9293	256.724	21.4973	32.6001	3.49022	33.4823	99.9963	-0.0366241	99.8152	11.9293	277.838	20.9269	35.0262	3.53991	34.6114	99.9692	-0.0346268	100.016	11.93	253.88	21.85	26.57	2.93	28.05	100.05	-0.03	99.5625
26.4168	553.2	21.1755	26.3469	1.46523	16.6689	100.002	0.182277	96.2367	11.9377	256.897	21.4976	32.656	3.49413	33.5254	100.006	-0.036745	99.8168	11.9377	278.009	20.9272	35.0797	3.54335	34.6501	100.058	-0.0346435	100.017	11.94	254.04	21.85	26.61	2.93	28.08	100.02	-0.03	99.5635
26.4377	553.614	21.1717	26.3343	1.46327	16.6494	99.9989	0.182275	96.2195	11.946	257.07	21.4979	32.7118	3.49804	33.5683	100.005	-0.0368984	99.8182	11.946	278.178	20.9275	35.1332	3.54681	34.6891	100.004	-0.0346471	100.018	11.95	254.22	21.85	26.65	2.94	28.11	99.98	-0.03	99.5646
26.4585	554.028	21.168	26.3223	1.46135	16.6302	100.019	0.182265	96.2023	11.9543	257.238	21.4982	32.7678	3.50197	33.6116	100.025	-0.0370458	99.8198	11.9543	278.349	20.9278	35.1869	3.55026	34.728	99.963	-0.0346878	100.02	11.95	254.39	21.86	26.69	2.94	28.14	100.01	-0.03	99.5656
26.4752	554.361	21.1649	26.3121	1.45978	16.6146	99.9916	0.182253	96.1883	11.9627	257.408	21.4985	32.8244	3.50595	33.6553	100.007	-0.0371177	99.8212	11.9627	278.517	20.9281	35.2405	3.55371	34.767	99.99	-0.034727	100.021	11.96	254.55	21.86	26.74	2.94	28.17	100.02	-0.03	99.5666
26.4918	554.692	21.1618	26.3026	1.45825	16.5994	99.9871	0.182239	96.1743	11.971	257.581	21.4988	32.8812	3.50994	33.6991	99.9055	-0.0372804	99.8226	11.971	278.688	20.9284	35.2941	3.55716	34.8058	100.023	-0.0348383	100.023	11.97	254.73	21.86	26.78	2.95	28.2	99.99	-0.03	99.5676
26.5085	555.022	21.1587	26.2943	1.45678	16.585	100.006	0.182225	96.1604	11.9793	257.752	21.4992	32.9381	3.51393	33.743	100.092	-0.0373652	99.8241	11.9793	278.856	20.9287	35.3479	3.56063	34.8449	100.039	-0.0349551	100.024	11.98	254.89	21.86	26.82	2.95	28.23	100	-0.03	99.5687
26.5293	555.435	21.1549	26.2862	1.45509	16.5684	99.9949	0.182211	96.1429	11.9877	257.921	21.4995	32.9948	3.51792	33.7868	99.9606	-0.0375136	99.8255	11.9877	279.022	20.9289	35.4014	3.56408	34.8839	99.9577	-0.0351133	100.026	11.99	255.06	21.86	26.86	2.95	28.26	100.02	-0.03	99.5697
26.5502	555.851	21.151	26.2817	1.45358	16.5541	100.01	0.182194	96.1254	11.996	258.096	21.4998	33.0523	3.52194	33.831	100.026	-0.0375994	99.827	11.996	279.195	20.9292	35.4555	3.56754	34.923	100.047	-0.0351628	100.027	12	255.23	21.86	26.9	2.95	28.3	99.93	-0.03	99.5708
26.5668	556.185	21.148	26.2799	1.45248	16.5436	99.9894	0.182172	96.1117	12.0043	258.265	21.5001	33.1094	3.52596	33.8752	99.9931	-0.0376914	99.8284	12.0043	279.365	20.9295	35.5092	3.57098	34.9618	99.9759	-0.0352411	100.028	12	255.4	21.86	26.94	2.96	28.33	100.03	-0.03	99.5717
26.5835	556.514	21.145	26.2784	1.45139	16.5335	100.008	0.182148	96.0979	12.0127	258.434	21.5004	33.1668	3.52999	33.9195	100.032	-0.0377243	99.8298	12.0127	279.536	20.9298	35.563	3.57442	35.0006	100.032	-0.0353108	100.03	12.01	255.57	21.86	26.99	2.96	28.36	99.99	-0.03	99.5726
26.6043	556.93	21.1412	26.2775	1.45009	16.5214	100.013	0.18212	96.0808	12.021	258.607	21.5007	33.2243	3.53402	33.9638	99.9869	-0.0377755	99.8311	12.021	279.7	20.9301	35.6166	3.57788	35.0397	99.9255	-0.0354036	100.031	12.02	255.74	21.86	27.03	2.96	28.39	100	-0.03	99.5738
26.6252	557.342	21.1375	26.2757	1.44875	16.5089	99.9803	0.182094	96.0637	12.0293	258.776	21.501	33.2819	3.53807	34.0083	99.9381	-0.0378513	99.8327	12.0293	279.87	20.9304	35.6705	3.58132	35.0786	100.01	-0.0354602	100.033	12.03	255.91	21.86	27.07	2.97	28.42	99.95	-0.03	99.5747
26.6418	557.673	21.1344	26.2745	1.44768	16.4989	100.014	0.182067	96.05	12.0377	258.95	21.5013	33.3401	3.54215	34.0531	100.045	-0.0379307	99.8341	12.0377	280.041	20.9307	35.7243	3.58475	35.1174	100.061	-0.0355456	100.034	12.04	256.08	21.86	27.11	2.97	28.46	100.01	-0.03	99.5758
26.6585	558.003	21.1314	26.2739	1.44665	16.4894	99.9874	0.182038	96.0362	12.046	259.122	21.5016	33.398	3.54621	34.0977	100.036	-0.0380806	99.8356	12.046	280.207	20.931	35.7779	3.58819	35.1563	99.9597	-0.0356218	100.036	12.05	256.25	21.86	27.16	2.97	28.49	100.08	-0.03	99.5768
26.6752	558.335	21.1284	26.273	1.4456	16.4796	100.01	0.182005	96.0225	12.0543	259.291	21.502	33.4559	3.55027	34.1424	99.9678	-0.0383025	99.8371	12.0543	280.38	20.9313	35.8322	3.59165	35.1954	100.008	-0.0356141	100.037	12.05	256.42	21.86	27.2	2.97	28.52	99.9	-0.03	99.5779
26.696	558.75	21.1246	26.2718	1.44429	16.4674	99.9987	0.181969	96.0053	12.0627	259.465	21.5023	33.5146	3.55438	34.1875	100.025	-0.038491	99.8385	12.0627	280.553	20.9316	35.8867	3.59512	35.2346	100.007	-0.0356417	100.038	12.06	256.59	21.86	27.24	2.98	28.55	100.05	-0.03	99.579
26.7168	559.161	21.1208	26.2695	1.44292	16.4545	99.9917	0.181931	95.988	12.071	259.635	21.5026	33.5733	3.5585	34.2328	99.9957	-0.0386919	99.84	12.071	280.721	20.9319	35.9407	3.59857	35.2737	100.026	-0.0356953	100.04	12.07	256.76	21.86	27.28	2.98	28.58	100.03	-0.03	99.58
26.7335	559.491	21.1177	26.2658	1.44173	16.4431	99.988	0.181893	95.974	12.0793	259.801	21.5029	33.6318	3.56263	34.2782	100.009	-0.038811	99.8415	12.0793	280.889	20.9322	35.9945	3.602	35.3125	100.008	-0.035695	100.041	12.08	256.93	21.86	27.33	2.98	28.62	100.02	-0.03	99.581
26.7502	559.826	21.1147	26.2609	1.44046	16.4308	100.006	0.181854	95.9602	12.0877	259.973	21.5032	33.6908	3.56677	34.3236	99.935	-0.0389581	99.8431	12.0877	281.06	20.9325	36.0488	3.60546	35.3516	99.9452	-0.0356889	100.043	12.09	257.1	21.86	27.37	2.99	28.65	99.95	-0.03	99.5821
[truncated: 17,546 more rows]

## Sheet: Ffos-y-Fran + 20% Facemask
1 °C min-1									5 °C min-1									8 °C min-1									10 °C min-1
[truncated: 19,000 more rows]

[truncated: 6 more sheets: Charcoal, Charcoal + 20 % Facemask, a vs T, da vs dT, Isoconversions, Activation Energies]
